# Supplementary material for: The whole-genome landscape of medulloblastoma subtypes
Source: Nature. 2017 Jul 20;547(7663):311–7. doi: 10.1038/nature22973 (PMC5905700; doi:10.1038/nature22973)
Supplement: Supplementary Tables — This file contains a summary of the MB genomic datasets detailed in the study. (XLSX 251 kb) [file 41586_2017_BFnature22973_MOESM1_ESM.xlsx]

## Sheet: Seqencing cohort (n=491)
#	PID	COHORT	STUDY	NGS_TYPE	SUBGROUP	GENDER	AGE	NR_SNVs	SNVs_in_dbSNP	NR_INDEL	COVERAGE_CONTROL	COVERAGE_TUMOR	GUESSED_PLOIDY	RNA_SEQ	RNA_AFFY	METH_450K	H3K27ac ChIP	CTCF ChIP	WGBS	TSNE (Figure 5A)	TSNE (Figure 5B)	PUBLISHED
10001	ICGC_MB1	DKFZ_WGS	ICGC	WGS	SHH	F	6	595	16.81	392	46.09	37.06	4	YES	dkfz0557	6929718001_R04C02				SHH		Jones, D.T.W., et al. (2012). Nature 488, 100-105.
10002	ICGC_MB2	DKFZ_WGS	ICGC	WGS	Group 4	M	7	535	17.57	463	41.05	40.69	2	YES	dkfz0200	6929793052_R02C02				Group 3/4	VIII	Jones, D.T.W., et al. (2012). Nature 488, 100-105.
10003	ICGC_MB3	DKFZ_WGS	ICGC	WGS	SHH	F	16	1195	13.31	430	45.08	47.96	2	YES	dkfz0201	6929718001_R05C02				SHH		Kool, M., et al. (2014). Cancer Cell 25, 393-405.
10005	ICGC_MB5	DKFZ_WGS	ICGC	WGS	Group 3	F	6	827	10.4	418	37.69	36.92	4	YES	dkfz0203	6929793052_R03C02				Group 3/4	IV	Jones, D.T.W., et al. (2012). Nature 488, 100-105.
10006	ICGC_MB6	DKFZ_WGS	ICGC	WGS	Group 4	F	14	1420	10.63	724	37.32	36.78	4	YES	dkfz0041	6929793052_R04C02				Group 3/4	VI	Jones, D.T.W., et al. (2012). Nature 488, 100-105.
10007	ICGC_MB7	DKFZ_WGS	ICGC	WGS	Group 4	M	9	909	12.54	536	35.26	34.85	4	YES	dkfz0205	6969568004_R03C01	YES		YES	Group 3/4	VIII	Jones, D.T.W., et al. (2012). Nature 488, 100-105.
10008	ICGC_MB8	DKFZ_WGS	ICGC	WGS	Group 4	F	11	921	13.25	444	47.68	48.63	2	YES	dkfz0206	6929718001_R06C02				Group 3/4	viii	Northcott, P.A., et al. (2014). Nature 511, 428-434.
10009	ICGC_MB9	DKFZ_WGS	ICGC	WGS	Group 3	M	6	681	22.17	486	38.48	32.79	4	YES	dkfz0207	6969568004_R04C01				Group 3/4	II	Jones, D.T.W., et al. (2012). Nature 488, 100-105.
10012	ICGC_MB12	DKFZ_WGS	ICGC	WGS	SHH	M	3	336	26.49	449	36.69	34.64	2	YES		9855358048_R04C01				SHH		Jones, D.T.W., et al. (2012). Nature 488, 100-105.
10014	ICGC_MB14	DKFZ_WGS	ICGC	WGS	WNT	F	14	1642	34.29	868	73.39	25.62	3			6929793052_R05C02				WNT		Jones, D.T.W., et al. (2012). Nature 488, 100-105.
10015	ICGC_MB15	DKFZ_WGS	ICGC	WGS	Group 4	M	17	1230	12.36	498	38.77	38.47	4	YES		6929793052_R06C02				Group 3/4	VIII	Jones, D.T.W., et al. (2012). Nature 488, 100-105.
10016	ICGC_MB16	DKFZ_WGS	ICGC	WGS	Group 3	M	3	541	15.34	437	42.57	39.56	2	YES	dkfz0211	6929793061_R01C01				Group 3/4	III	Jones, D.T.W., et al. (2012). Nature 488, 100-105.
10018	ICGC_MB18	DKFZ_WGS	ICGC	WGS	Group 3	F	13	1530	12.88	884	37.14	36.74	2	YES	dkfz0213	6929793061_R02C01				Group 3/4	II	Jones, D.T.W., et al. (2012). Nature 488, 100-105.
10019	ICGC_MB19	DKFZ_WGS	ICGC	WGS	Group 4	F	13	861	13.36	540	36.27	35.68	2	YES	dkfz0214	6929793061_R03C01	YES	YES	YES	Group 3/4	VII	Jones, D.T.W., et al. (2012). Nature 488, 100-105.
10020	ICGC_MB20	DKFZ_WGS	ICGC	WGS	WNT	F	9	1080	11.67	716	35.59	34.59	4	YES		6969568004_R05C01				WNT		Jones, D.T.W., et al. (2012). Nature 488, 100-105.
10021	ICGC_MB21	DKFZ_WGS	ICGC	WGS	SHH	F	4	549	33.7	201	58.29	60.09	2	YES	dkfz0216	6929793061_R04C01				SHH		Jones, D.T.W., et al. (2012). Nature 488, 100-105.
10023	ICGC_MB23	DKFZ_WGS	ICGC	WGS	WNT	F	10	2440	7.54	778	35.19	36.76	2	YES								Jones, D.T.W., et al. (2012). Nature 488, 100-105.
10024	ICGC_MB24	DKFZ_WGS	ICGC	WGS	Group 4	M	7	441	23.13	348	35.64	44.68	4	YES	dkfz0219	6969568004_R06C01				Group 3/4	VIII	Jones, D.T.W., et al. (2012). Nature 488, 100-105.
10026	ICGC_MB26	DKFZ_WGS	ICGC	WGS	Group 4	M	8	1038	14.84	481	32.58	36.25	4	YES	dkfz0220	6969568004_R01C02	YES	YES	YES	Group 3/4	VII	Jones, D.T.W., et al. (2012). Nature 488, 100-105.
10028	ICGC_MB28	DKFZ_WGS	ICGC	WGS	SHH	M	1	102	37.25	249	36.9	33.64	2	YES	dkfz0222	6969568004_R02C02				SHH		Jones, D.T.W., et al. (2012). Nature 488, 100-105.
10031	ICGC_MB31	DKFZ_WGS	ICGC	WGS	WNT	F	14	1946	11.15	1145	36.74	33.12	2	YES		9968646139_R03C01				WNT		Jones, D.T.W., et al. (2012). Nature 488, 100-105.
10032	ICGC_MB32	DKFZ_WGS	ICGC	WGS	Group 4	F	8	730	13.15	231	55.61	54.33	4	YES	dkfz0225	6969568004_R03C02				Group 3/4	VII	Jones, D.T.W., et al. (2012). Nature 488, 100-105.
10034	ICGC_MB34	DKFZ_WGS	ICGC	WGS	SHH	F	13	3847	7.88	791	33.81	37.87	4	YES	dkfz0226	6969568004_R04C02				SHH		Jones, D.T.W., et al. (2012). Nature 488, 100-105.
10035	ICGC_MB35	DKFZ_WGS	ICGC	WGS	SHH	F	4	415	23.37	362	38.66	38.92	2	YES	dkfz0227	6969568004_R05C02				SHH		Jones, D.T.W., et al. (2012). Nature 488, 100-105.
10036	ICGC_MB36	DKFZ_WGS	ICGC	WGS	Group 3	M	4	1464	10.04	797	37.16	30.72	3	YES		6969568004_R06C02				Group 3/4	II	Jones, D.T.W., et al. (2012). Nature 488, 100-105.
10037	ICGC_MB37	DKFZ_WGS	ICGC	WGS	SHH	F	1	161	36.65	454	32.24	31.68	2	YES	dkfz0229	6929718009_R01C01				SHH		Jones, D.T.W., et al. (2012). Nature 488, 100-105.
10038	ICGC_MB38	DKFZ_WGS	ICGC	WGS	Group 4	M	6	899	13.24	388	41.39	38.42	4	YES	dkfz0230	6929793061_R05C01	YES	YES	YES	Group 3/4	VI	Jones, D.T.W., et al. (2012). Nature 488, 100-105.
10039	ICGC_MB39	DKFZ_WGS	ICGC	WGS	Group 3	M	4	318	25.47	282	41.76	41.94	2	YES	dkfz0231	6929689136_R01C01				Group 3/4	II	Jones, D.T.W., et al. (2012). Nature 488, 100-105.
10040	ICGC_MB40	DKFZ_WGS	ICGC	WGS	Group 4	M	3	206	21.84	135	56.36	56.01	4	YES	dkfz0232	6929689136_R02C01	YES	YES	YES	Group 3/4	VII	Jones, D.T.W., et al. (2012). Nature 488, 100-105.
10045	ICGC_MB45	DKFZ_WGS	ICGC	WGS	Group 3	M	3	1914	8.67	429	34.43	38.84	4	YES	dkfz0234	6929689136_R03C01				Group 3/4	IV	Jones, D.T.W., et al. (2012). Nature 488, 100-105.
10046	ICGC_MB46	DKFZ_WGS	ICGC	WGS	WNT	F	6	900	12.22	345	47.69	46.33	2	YES	dkfz0235	6929689136_R04C01				WNT		Jones, D.T.W., et al. (2012). Nature 488, 100-105.
10049	ICGC_MB49	DKFZ_WGS	ICGC	WGS	Group 4	M	10	826	9.69	561	44.27	32.12	2	YES	dkfz0237	6929689136_R05C01				Group 3/4	VIII	Jones, D.T.W., et al. (2012). Nature 488, 100-105.
10050	ICGC_MB50	DKFZ_WGS	ICGC	WGS	Group 3	F	10	1505	14.22	553	55.44	61.45	5	YES	dkfz0238	6929689136_R06C01				Group 3/4	II	Jones, D.T.W., et al. (2012). Nature 488, 100-105.
10051	ICGC_MB51	DKFZ_WGS	ICGC	WGS	Group 4	M	7	706	13.31	267	54.23	51.58	2	YES	dkfz0559	6929689136_R01C02				Group 3/4	VI	Jones, D.T.W., et al. (2012). Nature 488, 100-105.
10053	ICGC_MB53	DKFZ_WGS	ICGC	WGS	SHH	M	20	2083	14.11	532	40	43.09	4	YES	dkfz0241	6929718009_R03C01				SHH		Kool, M., et al. (2014). Cancer Cell 25, 393-405.
10054	ICGC_MB54	DKFZ_WGS	ICGC	WGS	WNT	F	31	15356	4.87	2386	37.1	39.95	4	YES	dkfz0242	6929718009_R04C01				WNT
10056	ICGC_MB56	DKFZ_WGS	ICGC	WGS	SHH	F	42	3048	9.74	1150	28.05	34.54	2	YES	dkfz0244	6929718009_R06C01				SHH		Kool, M., et al. (2014). Cancer Cell 25, 393-405.
10057	ICGC_MB57	DKFZ_WGS	ICGC	WGS	Group 4	F	23	1093	16.74	350	31.98	48.87	2	YES	dkfz0245	6929718009_R01C02				Group 3/4	vii	Northcott, P.A., et al. (2014). Nature 511, 428-434.
10058	ICGC_MB58	DKFZ_WGS	ICGC	WGS	Group 4	M	19	2041	7.94	427	44.25	38.64	4	YES	dkfz0246	6929718009_R02C02				Group 3/4	VIII	Northcott, P.A., et al. (2014). Nature 511, 428-434.
10059	ICGC_MB59	DKFZ_WGS	ICGC	WGS	SHH	F	32	2603	12.06	1035	32.23	31.49	2	YES	dkfz0661	6929718009_R03C02				SHH		Kool, M., et al. (2014). Cancer Cell 25, 393-405.
10060	ICGC_MB60	DKFZ_WGS	ICGC	WGS	SHH	M	23	1539	13.58	822	49.33	45.04	2	YES	dkfz0248	6929718009_R04C02				SHH		Kool, M., et al. (2014). Cancer Cell 25, 393-405.
10061	ICGC_MB61	DKFZ_WGS	ICGC	WGS	SHH	M	28	3488	13.9	862	37.18	53.28	2	YES	dkfz0249	6929718009_R05C02				SHH		Kool, M., et al. (2014). Cancer Cell 25, 393-405.
10062	ICGC_MB62	DKFZ_WGS	ICGC	WGS	SHH	M	50	27809	5.98	1670	30.31	34.04	4	YES	dkfz0250	9968646139_R04C01				SHH
10063	ICGC_MB63	DKFZ_WGS	ICGC	WGS	SHH	M	27	2541	12.32	625	37.67	42.52	3	YES	dkfz0251	6929718009_R06C02				SHH		Kool, M., et al. (2014). Cancer Cell 25, 393-405.
10064	ICGC_MB64	DKFZ_WGS	ICGC	WGS	Group 4	M	18	1033	11.04	564	33.83	32.67	2	YES	dkfz0560	6929718020_R01C01	YES		YES	Group 3/4	VIII	Northcott, P.A., et al. (2014). Nature 511, 428-434.
10065	ICGC_MB65	DKFZ_WGS	ICGC	WGS	Group 4	M	18	753	15.67	443	32.18	32.41	4	YES	dkfz0662	6929718020_R02C01				Group 3/4	VII	Northcott, P.A., et al. (2014). Nature 511, 428-434.
10066	ICGC_MB66	DKFZ_WGS	ICGC	WGS	SHH	M	25	2206	11.88	1031	33.22	33.22	2			6929718020_R03C01				SHH		Kool, M., et al. (2014). Cancer Cell 25, 393-405.
10067	ICGC_MB67	DKFZ_WGS	ICGC	WGS	SHH	M	22	1159	14.84	580	31.5	33.33	2			6929718020_R04C01				SHH		Kool, M., et al. (2014). Cancer Cell 25, 393-405.
10068	ICGC_MB68	DKFZ_WGS	ICGC	WGS	SHH	F	22	2207	11.24	783	34.35	36.67	2	YES	dkfz0561	6929718020_R05C01				SHH		Kool, M., et al. (2014). Cancer Cell 25, 393-405.
10070	ICGC_MB70	DKFZ_WGS	ICGC	WGS	Group 4	M	28	1829	9.73	550	32.51	34.55	4	YES	dkfz0562	6929718020_R01C02				Group 3/4	VII	Northcott, P.A., et al. (2014). Nature 511, 428-434.
10071	ICGC_MB71	DKFZ_WGS	ICGC	WGS	Group 4	M	20	1189	12.7	531	30.9	36.27	2	YES	dkfz0563	6929718020_R02C02				Group 3/4	VIII	Northcott, P.A., et al. (2014). Nature 511, 428-434.
10074	ICGC_MB74	DKFZ_WGS	ICGC	WGS	SHH	M	23	2643	9.61	1144	34.39	32.33	2		dkfz0347	6247004027_R02C01				SHH		Kool, M., et al. (2014). Cancer Cell 25, 393-405.
10075	ICGC_MB75	DKFZ_WGS	ICGC	WGS	SHH	F	30.7	2469	12.64	801	37.32	39.04	2									Kool, M., et al. (2014). Cancer Cell 25, 393-405.
10076	ICGC_MB76	DKFZ_WGS	ICGC	WGS	Group 4	F	29.3	4613	43.16	845	38.61	37.97	4									Northcott, P.A., et al. (2014). Nature 511, 428-434.
10077	ICGC_MB77	DKFZ_WGS	ICGC	WGS	SHH	F	28.6	2165	13.9	679	38.57	39.21	4									Kool, M., et al. (2014). Cancer Cell 25, 393-405.
10078	ICGC_MB78	DKFZ_WGS	ICGC	WGS	SHH	M	38.5	3471	11.24	1305	35.11	37.68	2									Kool, M., et al. (2014). Cancer Cell 25, 393-405.
10079	ICGC_MB79	DKFZ_WGS	ICGC	WGS	SHH	M	32	2019	12.53	790	32.27	32.68	2		dkfz0368	6247004027_R03C01				SHH		Kool, M., et al. (2014). Cancer Cell 25, 393-405.
10081	ICGC_MB81	DKFZ_WGS	ICGC	WGS	SHH	F	49	4847	7.74	1360	32.05	36.48	2		dkfz0366	6247004027_R05C01				SHH		Kool, M., et al. (2014). Cancer Cell 25, 393-405.
10082	ICGC_MB82	DKFZ_WGS	ICGC	WGS	SHH	M	31	1922	12.49	1062	34.75	35.98	2		dkfz0362	6247004027_R06C01				SHH		Kool, M., et al. (2014). Cancer Cell 25, 393-405.
10083	ICGC_MB83	DKFZ_WGS	ICGC	WGS	Group 4	F	14	994	12.58	312	38.09	43	5	YES	dkfz0663	6229017094_R01C01				Group 3/4	VIII	Northcott, P.A., et al. (2014). Nature 511, 428-434.
10084	ICGC_MB84	DKFZ_WGS	ICGC	WGS	Group 4	M	12	1318	8.8	419	36.36	32.08	3	YES	dkfz0564	6229017094_R02C01				Group 3/4	VII	Northcott, P.A., et al. (2014). Nature 511, 428-434.
10085	ICGC_MB85	DKFZ_WGS	ICGC	WGS	Group 4	F	5	351	30.48	352	34.35	38.81	4	YES	dkfz0565	6229017094_R03C01				Group 3/4	VII	Northcott, P.A., et al. (2014). Nature 511, 428-434.
10086	ICGC_MB86	DKFZ_WGS	ICGC	WGS	Group 4	M	4	580	20.69	301	36.92	36.02	5	YES		6229017094_R04C01				Group 3/4	VI	Northcott, P.A., et al. (2014). Nature 511, 428-434.
10088	ICGC_MB88	DKFZ_WGS	ICGC	WGS	SHH	M	2	389	20.31	323	37.34	34.73	2	YES	dkfz1869	6229017094_R05C01				SHH		Kool, M., et al. (2014). Cancer Cell 25, 393-405.
10089	ICGC_MB89	DKFZ_WGS	ICGC	WGS	Group 3	F	4	757	19.82	499	35.42	39.32		YES		6229017094_R06C01				Group 3/4	iii	Northcott, P.A., et al. (2014). Nature 511, 428-434.
10090	ICGC_MB90	DKFZ_WGS	ICGC	WGS	Group 3	M	1.6	493	26.77	345	33.12	40.27	5	YES	dkfz0566	6229017094_R01C02				Group 3/4	IV	Northcott, P.A., et al. (2014). Nature 511, 428-434.
10091	ICGC_MB91	DKFZ_WGS	ICGC	WGS	Group 4	M	15	1174	11.84	518	35.14	37.83	4	YES	dkfz0784	6229017094_R02C02	YES	YES	YES	Group 3/4	VIII	Northcott, P.A., et al. (2014). Nature 511, 428-434.
10092	ICGC_MB92	DKFZ_WGS	ICGC	WGS	Group 4	M	10	1963	10.24	459	33.38	41.03		YES	dkfz0567	6229017094_R03C02				Group 3/4	VII	Northcott, P.A., et al. (2014). Nature 511, 428-434.
10094	ICGC_MB94	DKFZ_WGS	ICGC	WGS	Group 4	F	15	2457	10.05	639	43.79	43.85		YES	dkfz0568	6247004027_R04C02				Group 3/4	VI	Northcott, P.A., et al. (2014). Nature 511, 428-434.
10095	ICGC_MB95	DKFZ_WGS	ICGC	WGS	Group 3	M	3	355	26.76	331	33.93	37.35	5	YES	dkfz0569	6247004027_R05C02				Group 3/4	II	Northcott, P.A., et al. (2014). Nature 511, 428-434.
10096	ICGC_MB96	DKFZ_WGS	ICGC	WGS	Group 3	M	3	447	18.34	152	34.53	35.37	2	YES	dkfz0570	6229017094_R04C02				Group 3/4	III	Northcott, P.A., et al. (2014). Nature 511, 428-434.
10098	ICGC_MB98	DKFZ_WGS	ICGC	WGS	Group 3	M	8	1074	15.46	395	38.66	38.6	3	YES	dkfz0571	6229017094_R05C02				Group 3/4	iii	Northcott, P.A., et al. (2014). Nature 511, 428-434.
10099	ICGC_MB99	DKFZ_WGS	ICGC	WGS	Group 4	M	8	1119	18.77	517	30.84	41.81	4	YES	dkfz0572	6229017094_R06C02				Group 3/4	viii	Northcott, P.A., et al. (2014). Nature 511, 428-434.
10101	ICGC_MB101	DKFZ_WGS	ICGC	WGS	SHH	F	39	4497	9.63	1065	45.22	31.45	2	YES	dkfz0761	6752625054_R01C01				SHH		Kool, M., et al. (2014). Cancer Cell 25, 393-405.
10102	ICGC_MB102	DKFZ_WGS	ICGC	WGS	SHH	T	23	1973	11.45	775	39.68	33.01	2	YES	dkfz0762	6752625054_R02C01				SHH		Kool, M., et al. (2014). Cancer Cell 25, 393-405.
10104	ICGC_MB104	DKFZ_WGS	ICGC	WGS	SHH	M	35	2774	11.1	796	32.68	33.27	4	YES	dkfz0764	6752625054_R04C01				SHH		Kool, M., et al. (2014). Cancer Cell 25, 393-405.
10106	ICGC_MB106	DKFZ_WGS	ICGC	WGS	Group 3	M	3	554	26.17	511	41.23	46.03	4	YES	dkfz0765	6752625054_R05C01				Group 3/4	II	Northcott, P.A., et al. (2014). Nature 511, 428-434.
10107	ICGC_MB107	DKFZ_WGS	ICGC	WGS	WNT	M	15	2075	27.95	559	31.79	41.26	2	YES	dkfz0766	6752625054_R06C01				WNT
10108	ICGC_MB108	DKFZ_WGS	ICGC	WGS	Group 4	M	10	751	16.38	463	41.68	45.01	4	YES	dkfz0767	6752625054_R01C02				Group 3/4	VII	Northcott, P.A., et al. (2014). Nature 511, 428-434.
10110	ICGC_MB110	DKFZ_WGS	ICGC	WGS	Group 4	F	10	3884	6.75	628	44.01	43.74	4	YES	dkfz0768	6752625054_R02C02	YES	YES	YES	Group 3/4	VI	Northcott, P.A., et al. (2014). Nature 511, 428-434.
10111	ICGC_MB111	DKFZ_WGS	ICGC	WGS	Group 3	F	4	522	22.22	387	35.28	38.13	5	YES	dkfz0858	8622007026_R04C02				Group 3/4	II	Northcott, P.A., et al. (2014). Nature 511, 428-434.
10112	ICGC_MB112	DKFZ_WGS	ICGC	WGS	WNT	M	7	1383	12.22	550	43.21	43.23	2	YES	dkfz0769	6752625054_R03C02				WNT
10113	ICGC_MB113	DKFZ_WGS	ICGC	WGS	WNT	F	14	1318	15.93	791	37.29	40.67	2	YES	dkfz0770	6752625054_R04C02				WNT
10114	ICGC_MB114	DKFZ_WGS	ICGC	WGS	Group 4	M	8	772	13.99	380	39.9	38.2	2	YES	dkfz0771	6752625054_R05C02				Group 3/4	VIII	Northcott, P.A., et al. (2014). Nature 511, 428-434.
10115	ICGC_MB115	DKFZ_WGS	ICGC	WGS	Group 4	M	16	825	10.3	429	43.12	34.58	2	YES	dkfz0772	6752625054_R06C02				Group 3/4	VIII	Northcott, P.A., et al. (2014). Nature 511, 428-434.
10117	ICGC_MB117	DKFZ_WGS	ICGC	WGS	WNT	F	13	1150	13.3	595	41.37	37.27	2	YES	dkfz0773	6752625079_R05C01				WNT
10118	ICGC_MB118	DKFZ_WGS	ICGC	WGS	Group 4	M	11	1117	20.14	503	39.63	39.41	4	YES	dkfz0774	6752625079_R06C01				Group 3/4	viii	Northcott, P.A., et al. (2014). Nature 511, 428-434.
10119	ICGC_MB119	DKFZ_WGS	ICGC	WGS	Group 4	F	5	356	25.84	495	38.98	37.31	2	YES	dkfz0775	6752625079_R01C02				Group 3/4	VII	Northcott, P.A., et al. (2014). Nature 511, 428-434.
10121	ICGC_MB121	DKFZ_WGS	ICGC	WGS	Group 4	M	8	633	19.27	353	38.74	38.81	6	YES	dkfz0776	6752625079_R02C02				Group 3/4	VIII	Northcott, P.A., et al. (2014). Nature 511, 428-434.
10122	ICGC_MB122	DKFZ_WGS	ICGC	WGS	WNT	M	11	1264	12.66	664	51.52	35.22	2	YES	dkfz0777	6752625079_R03C02				WNT
10124	ICGC_MB124	DKFZ_WGS	ICGC	WGS	WNT	F	17	1969	12.19	910	35.7	37.56	2	YES	dkfz0778	6752625079_R04C02				WNT
10125	ICGC_MB125	DKFZ_WGS	ICGC	WGS	SHH	F	19	3508	9.61	1329	30.71	40.18	2		dkfz0596	9968646139_R05C01				SHH		Kool, M., et al. (2014). Cancer Cell 25, 393-405.
10126	ICGC_MB126	DKFZ_WGS	ICGC	WGS	SHH	F	31	3822	10.83	1312	31.27	32.44	4			7970376163_R03C02				SHH		Kool, M., et al. (2014). Cancer Cell 25, 393-405.
10128	ICGC_MB128	DKFZ_WGS	ICGC	WGS	WNT	M	46	10325	6.95	1935	36.09	37.49	4	YES	dkfz0859	8622007025_R01C02				WNT
10129	ICGC_MB129	DKFZ_WGS	ICGC	WGS	Group 4	M	16	1411	8.86	543	37.11	36.71	4	YES		8622007025_R02C02	YES	YES	YES	Group 3/4	VII	Northcott, P.A., et al. (2014). Nature 511, 428-434.
10130	ICGC_MB130	DKFZ_WGS	ICGC	WGS	WNT	F	7	1183	13.78	713	35.48	35.92	2	YES	dkfz0861	8622007025_R03C02				WNT
10131	ICGC_MB131	DKFZ_WGS	ICGC	WGS	Group 3	M	5	1440	14.03	1097	33.85	31.96	5	YES	dkfz0862	8622007025_R04C02				Group 3/4	II	Northcott, P.A., et al. (2014). Nature 511, 428-434.
10132	ICGC_MB132	DKFZ_WGS	ICGC	WGS	SHH	F	5	411	22.14	351	35.53	34.72	4	YES		8622007025_R05C02				SHH		Kool, M., et al. (2014). Cancer Cell 25, 393-405.
10134	ICGC_MB134	DKFZ_WGS	ICGC	WGS	Group 3	F	3	829	12.18	394	34.57	35.26	3	YES	dkfz0863	8622007026_R01C01				Group 3/4	v	Northcott, P.A., et al. (2014). Nature 511, 428-434.
10136	ICGC_MB136	DKFZ_WGS	ICGC	WGS	SHH	M	26	4480	7.79	1379	33.8	32.95	6	YES	dkfz0864	8622007026_R03C01				SHH
10137	ICGC_MB137	DKFZ_WGS	ICGC	WGS	SHH	M	10	3214	11.29	955	32.77	38.67	4	YES	dkfz0865	8622007026_R04C01				SHH		Kool, M., et al. (2014). Cancer Cell 25, 393-405.
10139	ICGC_MB139	DKFZ_WGS	ICGC	WGS	Group 3	K	3	617	19.45	506	36.78	33.67	2	YES	dkfz0866	8622007026_R06C01				Group 3/4	III	Northcott, P.A., et al. (2014). Nature 511, 428-434.
10140	ICGC_MB140	DKFZ_WGS	ICGC	WGS	WNT	M	27	2579	14.7	961	33.37	36.04	2	YES	dkfz0867	8622007026_R01C02				WNT
10141	ICGC_MB141	DKFZ_WGS	ICGC	WGS	Group 3	F	4	620	19.52	403	31.13	36.58	2	YES	dkfz0868	8622007026_R02C02				Group 3/4	VII
10142	ICGC_MB142	DKFZ_WGS	ICGC	WGS	SHH	M	1.5	692	34.39	2141	30.81	31.17	2		dkfz1384	8622007026_R03C02				SHH
10143	ICGC_MB143	DKFZ_WGS	ICGC	WGS	SHH	F	22	2459	17.81	763	40.07	39.41			dkfz0614	9855358048_R05C01				SHH		Kool, M., et al. (2014). Cancer Cell 25, 393-405.
10144	ICGC_MB144	DKFZ_WGS	ICGC	WGS	Group 3	F	10	1083	12.93	441	38	40.72	4			8622007132_R02C01				Group 3/4	III	Northcott, P.A., et al. (2014). Nature 511, 428-434.
10145	ICGC_MB145	DKFZ_WGS	ICGC	WGS	SHH	M	13	3546	14.52	595	39.73	46.16	4			8622007132_R03C01				SHH		Kool, M., et al. (2014). Cancer Cell 25, 393-405.
10146	ICGC_MB146	DKFZ_WGS	ICGC	WGS	Group 3	F	7	1520	9.34	325	38.01	39.53	4	YES	dkfz1899	8622007132_R04C01				Group 3/4	VII	Northcott, P.A., et al. (2014). Nature 511, 428-434.
10147	ICGC_MB147	DKFZ_WGS	ICGC	WGS	Group 4	M		5822	2.23	5767	36.26	39.78	4			8622007132_R05C01				Group 3/4	VIII	Northcott, P.A., et al. (2014). Nature 511, 428-434.
10148	ICGC_MB148	DKFZ_WGS	ICGC	WGS	WNT	F		768	48.05	301	32.67	40.51	2	YES		8622007132_R06C01				WNT
10149	ICGC_MB149	DKFZ_WGS	ICGC	WGS	Group 3	M		1419	9.44	3243	40.39	32.75				9379086119_R03C01				Group 3/4	IV
10151	ICGC_MB151	DKFZ_WGS	ICGC	WGS	Group 3	M	4.5	915	26.99	400	35.59	34.04	2									Northcott, P.A., et al. (2014). Nature 511, 428-434.
10152	ICGC_MB152	DKFZ_WGS	ICGC	WGS	Group 3	F	10.2	1819	9.68	625	25.64	28.87	2		dkfz0370	9855358048_R04C02				Group 3/4	ii	Northcott, P.A., et al. (2014). Nature 511, 428-434.
10153	ICGC_MB153	DKFZ_WGS	ICGC	WGS	Group 3	M	3.4	449	50.33	454	29.97	35.15	2		dkfz0374	9855358048_R05C02				Group 3/4	III	Northcott, P.A., et al. (2014). Nature 511, 428-434.
10154	ICGC_MB154	DKFZ_WGS	ICGC	WGS	Group 4	M	3.8	787	20.46	583	39.84	35.69	2		dkfz0376	9855358048_R06C02				Group 3/4	VI	Northcott, P.A., et al. (2014). Nature 511, 428-434.
10155	ICGC_MB155	DKFZ_WGS	ICGC	WGS	SHH	F	0.2	252	55.95	309	37.55	35.9	2			9297949147_R01C01				SHH		Kool, M., et al. (2014). Cancer Cell 25, 393-405.
10157	ICGC_MB157	DKFZ_WGS	ICGC	WGS	Group 4	M	6	807	14.37	478	38.69	38.03	4		dkfz1385	9297949147_R03C01				Group 3/4	VI	Northcott, P.A., et al. (2014). Nature 511, 428-434.
10159	ICGC_MB159	DKFZ_WGS	ICGC	WGS	SHH	M	7	1002	20.76	471	41.5	34.08	4		dkfz1387	9297949147_R05C01				SHH
10160	ICGC_MB160	DKFZ_WGS	ICGC	WGS	Group 4	M	9	1064	15.13	456	40.74	39.07	4			9297949147_R06C01				Group 3/4	vi	Northcott, P.A., et al. (2014). Nature 511, 428-434.
10161	ICGC_MB161	DKFZ_WGS	ICGC	WGS	Group 3	M	5.8	1612	9.86	558	39.13	31.39	3			9297949147_R01C02				Group 3/4	IV	Northcott, P.A., et al. (2014). Nature 511, 428-434.
10163	ICGC_MB163	DKFZ_WGS	ICGC	WGS	Group 4	M	7.8	862	12.41	683	41.05	34.63	2		dkfz1303	9305216199_R01C01				Group 3/4	VIII	Northcott, P.A., et al. (2014). Nature 511, 428-434.
10164	ICGC_MB164	DKFZ_WGS	ICGC	WGS	Group 3	M	4	737	14.65	369	41.37	40.88	2	YES	dkfz1313	9296930039_R05C02				Group 3/4	iii	Northcott, P.A., et al. (2014). Nature 511, 428-434.
10165	ICGC_MB165	DKFZ_WGS	ICGC	WGS	Group 3	M	5	826	12.23	325	35.48	36.2	4	YES	dkfz1314	9296930039_R06C02				Group 3/4	iii	Northcott, P.A., et al. (2014). Nature 511, 428-434.
10166	ICGC_MB166	DKFZ_WGS	ICGC	WGS	Group 3	M	7	1268	11.44	310	33.64	35.22	3	YES	dkfz1315	9297949033_R01C01				Group 3/4	IV	Northcott, P.A., et al. (2014). Nature 511, 428-434.
10167	ICGC_MB167	DKFZ_WGS	ICGC	WGS	SHH	M	8	1230	12.28	845	35.96	34.63	2		dkfz1304	9305216199_R02C01				SHH
10168	ICGC_MB168	DKFZ_WGS	ICGC	WGS	Group 3	M	9	1127	12.33	472	34.1	36.24	2	YES	dkfz1316	9297949033_R02C01				Group 3/4	III	Northcott, P.A., et al. (2014). Nature 511, 428-434.
10170	ICGC_MB170	DKFZ_WGS	ICGC	WGS	Group 3	M	21	2304	11.33	808	36.18	37.93	4	YES	dkfz1318	9297949033_R04C01				Group 3/4	II	Northcott, P.A., et al. (2014). Nature 511, 428-434.
10171	ICGC_MB171	DKFZ_WGS	ICGC	WGS	SHH	F	11	1251	15.43	350	33.01	42.62	2			9297949033_R05C01				SHH		Kool, M., et al. (2014). Cancer Cell 25, 393-405.
10174	ICGC_MB174	DKFZ_WGS	ICGC	WGS	Group 4	M	16	5013	5.55	395	36.26	40.66	2	YES	dkfz1321	9297949033_R01C02				Group 3/4	VI	Northcott, P.A., et al. (2014). Nature 511, 428-434.
10175	ICGC_MB175	DKFZ_WGS	ICGC	WGS	Group 4	M	11	2083	9.79	244	29.31	43.1	4	YES	dkfz1322	9297949033_R02C02				Group 3/4	VIII	Northcott, P.A., et al. (2014). Nature 511, 428-434.
10176	ICGC_MB176	DKFZ_WGS	ICGC	WGS	WNT	F	9	721	23.16	408	32.38	41.36	2	YES	dkfz1323	9297949033_R03C02				WNT
10177	ICGC_MB177	DKFZ_WGS	ICGC	WGS	Group 4	F	6	1275	9.57	551	41.62	39.02	4	YES	dkfz1324	9297949033_R04C02				Group 3/4	V	Northcott, P.A., et al. (2014). Nature 511, 428-434.
10178	ICGC_MB178	DKFZ_WGS	ICGC	WGS	SHH	M	27	2016	13.89	763	40.7	40.26	2	YES	dkfz1325	9297949033_R05C02				SHH		Kool, M., et al. (2014). Cancer Cell 25, 393-405.
10179	ICGC_MB179	DKFZ_WGS	ICGC	WGS	SHH	F	24	2209	11.91	670	41.29	40.1	2	YES	dkfz1326	9297949033_R06C02				SHH
10180	ICGC_MB180	DKFZ_WGS	ICGC	WGS	SHH	M	26	2011	14.12	713	38.84	40.82	2	YES	dkfz1327	9297949037_R01C01				SHH		Kool, M., et al. (2014). Cancer Cell 25, 393-405.
10181	ICGC_MB181	DKFZ_WGS	ICGC	WGS	SHH	F	22	1340	16.57	597	38.73	42.96	2	YES		9297949037_R02C01				SHH		Kool, M., et al. (2014). Cancer Cell 25, 393-405.
10183	ICGC_MB183	DKFZ_WGS	ICGC	WGS	Group 4	M	3	838	10.98	340	34.56	36.52	4	YES	dkfz1330	9297949037_R04C01				Group 3/4	VII	Northcott, P.A., et al. (2014). Nature 511, 428-434.
10184	ICGC_MB184	DKFZ_WGS	ICGC	WGS	Group 4	M	12	783	14.18	419	38.6	37.09	2	YES		9297949037_R05C01				Group 3/4	VIII	Northcott, P.A., et al. (2014). Nature 511, 428-434.
10185	ICGC_MB185	DKFZ_WGS	ICGC	WGS	Group 4	M	3	287	23	254	36.67	36.77	2	YES	dkfz1332	9297949037_R06C01				Group 3/4	VIII	Northcott, P.A., et al. (2014). Nature 511, 428-434.
10187	ICGC_MB187	DKFZ_WGS	ICGC	WGS	SHH	M	1	1773	18.05	1217	41.74	33.92	2		dkfz1306	9305216199_R04C01				SHH
10188	ICGC_MB188	DKFZ_WGS	ICGC	WGS	Group 3	F	2.7	838	16.71	279	40.82	44.64	2	YES	dkfz1333	9297949037_R01C02				Group 3/4	IV	Northcott, P.A., et al. (2014). Nature 511, 428-434.
10189	ICGC_MB189	DKFZ_WGS	ICGC	WGS	Group 4	F	15.5	1406	22.9	534	31.59	38.04	2		dkfz1307	9305216199_R05C01				Group 3/4	VIII	Northcott, P.A., et al. (2014). Nature 511, 428-434.
10190	ICGC_MB190	DKFZ_WGS	ICGC	WGS	Group 3	F	6.1	1641	10.97	672	37.08	33.25	6		dkfz1308	9305216199_R06C01				Group 3/4	III	Northcott, P.A., et al. (2014). Nature 511, 428-434.
10193	ICGC_MB193	DKFZ_WGS	ICGC	WGS	SHH	F	2.3	192	51.56	220	42.96	39.9	2	YES		9305216163_R03C01				SHH
10194	ICGC_MB194	DKFZ_WGS	ICGC	WGS	SHH	M	31	2320	19.96	673	43.97	42.54	2	YES	dkfz1335	9305216163_R04C01				SHH
10198	ICGC_MB198	DKFZ_WGS	ICGC	WGS	Group 3	M	8	1262	13.47	430	35.4	39.07	2	YES	dkfz1339	9305216163_R01C02				Group 3/4	V	Northcott, P.A., et al. (2014). Nature 511, 428-434.
10199	ICGC_MB199	DKFZ_WGS	ICGC	WGS	Group 4	M	9	1196	10.37	464	41.41	39.57	2	YES	dkfz1340	9305216163_R02C02				Group 3/4	V	Northcott, P.A., et al. (2014). Nature 511, 428-434.
10204	ICGC_MB204	DKFZ_WGS	ICGC	WGS	SHH	F	20	1639	13.24	611	39.5	39.13	2	YES	dkfz1345	9305216163_R05C02				SHH
10205	ICGC_MB205	DKFZ_WGS	ICGC	WGS	Group 3	F	5	895	18.21	474	40.44	40.61	2	YES	dkfz1346	9305216163_R06C02				Group 3/4	V	Northcott, P.A., et al. (2014). Nature 511, 428-434.
10206	ICGC_MB206	DKFZ_WGS	ICGC	WGS	SHH	F	5	738	17.34	342	39.82	40.7	2	YES	dkfz1870	9305216168_R01C01				SHH
10208	ICGC_MB208	DKFZ_WGS	ICGC	WGS	Group 4	M	5.8	880	33.3	290	29.64	45.43	4			9305216199_R04C02				Group 3/4	VII
10211	ICGC_MB211	DKFZ_WGS	ICGC	WGS	Group 4	F	4.9	675	21.48	428	34.33	36.53	4			9305651041_R01C02				Group 3/4	I	Northcott, P.A., et al. (2014). Nature 511, 428-434.
10213	ICGC_MB213	DKFZ_WGS	ICGC	WGS	Group 4	M		619	17.93	430	40.46	39.07	2	YES	dkfz1413	9305651054_R01C02				Group 3/4	VIII
10214	ICGC_MB214	DKFZ_WGS	ICGC	WGS	SHH	M		616	15.58	303	41.12	37.84	3			9374341006_R02C01				SHH
10216	ICGC_MB216	DKFZ_WGS	ICGC	WGS	SHH	T		105	50.48	220	38.67	39.43	2			9374341006_R04C01				SHH
10217	ICGC_MB217	DKFZ_WGS	ICGC	WGS	SHH	F		218	55.5	270	40.77	38.49	2			9374341006_R05C01				SHH
10224	ICGC_MB224	DKFZ_WGS	ICGC	WGS	Group 4	M	9	729	15.64	420	36.25	39.31	2	YES	dkfz1389	9379086088_R01C01				Group 3/4	VII	Northcott, P.A., et al. (2014). Nature 511, 428-434.
10225	ICGC_MB225	DKFZ_WGS	ICGC	WGS	Group 3	M	4	906	15.34	704	34.43	33.56	2		dkfz1390	9379086088_R06C01				Group 3/4	II
10226	ICGC_MB226	DKFZ_WGS	ICGC	WGS	Group 3	M	5	1195	15.06	706	35.42	36.07	2	YES	dkfz1414	9379086088_R05C02				Group 3/4	II	Northcott, P.A., et al. (2014). Nature 511, 428-434.
10227	ICGC_MB227	DKFZ_WGS	ICGC	WGS	Group 4	M	4	513	20.66	337	36.8	34.5	2	YES	dkfz1392	9379086089_R04C01				Group 3/4	vi	Northcott, P.A., et al. (2014). Nature 511, 428-434.
10228	ICGC_MB228	DKFZ_WGS	ICGC	WGS	Group 4	F	8	1094	16.64	443	38.78	39.69	6	YES	dkfz1393	9379086089_R03C02				Group 3/4	VIII
10229	ICGC_MB229	DKFZ_WGS	ICGC	WGS	Group 4	M	10	561	12.66	330	41.95	35.14	4			9379086095_R02C01				Group 3/4	VIII
10230	ICGC_MB230	DKFZ_WGS	ICGC	WGS	Group 4	F	4	680	17.79	370	34.23	37.15	2	YES	dkfz1561	9379086095_R06C01				Group 3/4	I	Northcott, P.A., et al. (2014). Nature 511, 428-434.
10232	ICGC_MB232	DKFZ_WGS	ICGC	WGS	Group 4	M	3	543	19.15	269	40.01	35.37	2	YES	dkfz1562	9379086088_R02C01				Group 3/4	V	Northcott, P.A., et al. (2014). Nature 511, 428-434.
10233	ICGC_MB233	DKFZ_WGS	ICGC	WGS	Group 4	F	9	608	12.66	399	38.5	33.42	2	YES	dkfz1415	9379086088_R01C02				Group 3/4	VIII	Northcott, P.A., et al. (2014). Nature 511, 428-434.
10234	ICGC_MB234	DKFZ_WGS	ICGC	WGS	SHH	F	27	2121	12.26	738	35.18	33.59	4	YES	dkfz1395	9379086088_R06C02				SHH
10235	ICGC_MB235	DKFZ_WGS	ICGC	WGS	Group 3	F	1.6	360	35	270	35.25	38.03	6	YES	dkfz1396	9379086089_R05C01				Group 3/4	IV	Northcott, P.A., et al. (2014). Nature 511, 428-434.
10236	ICGC_MB236	DKFZ_WGS	ICGC	WGS	Group 4	M	18	2202	11.4	773	32.82	34.3	4	YES		9379086089_R04C02				Group 3/4	VIII	Northcott, P.A., et al. (2014). Nature 511, 428-434.
10237	ICGC_MB237	DKFZ_WGS	ICGC	WGS	Group 4	F	11	1205	10.21	565	31.98	32.82	2	YES	dkfz1416	9379086095_R03C01				Group 3/4	viii	Northcott, P.A., et al. (2014). Nature 511, 428-434.
10239	ICGC_MB239	DKFZ_WGS	ICGC	WGS	SHH	M	28	2393	10.61	522	37.5	30.49	4	YES	dkfz1417	9379086095_R04C02				SHH
10240	ICGC_MB240	DKFZ_WGS	ICGC	WGS	Group 4	M	4	1596	10.53	536	37.43	42.34	4		dkfz1399	9379086088_R03C01				Group 3/4	v
10241	ICGC_MB241	DKFZ_WGS	ICGC	WGS	Group 4	M	4	609	18.88	371	38.65	36.61	2	YES	dkfz1418	9379086088_R02C02				Group 3/4	viii
10242	ICGC_MB242	DKFZ_WGS	ICGC	WGS	WNT	M	7	892	15.47	513	37.19	36.55	2			9379086089_R01C01				WNT
10243	ICGC_MB243	DKFZ_WGS	ICGC	WGS	SHH	M	10	1926	11.21	431	34.88	34.78	4	YES	dkfz1401	9379086089_R06C01				SHH
10244	ICGC_MB244	DKFZ_WGS	ICGC	WGS	SHH	M	3	269	33.46	291	36.33	38.38	2	YES	dkfz1419	9379086089_R05C02				SHH
10246	ICGC_MB246	DKFZ_WGS	ICGC	WGS	SHH	M	25	1664	11.54	530	34.18	33.67		YES	dkfz1404	9379086095_R02C02				SHH
10247	ICGC_MB247	DKFZ_WGS	ICGC	WGS	Group 3	F	10	1793	11.99	498	38.72	39.44	2	YES	dkfz1563	9379086095_R05C02				Group 3/4	II
10248	ICGC_MB248	DKFZ_WGS	ICGC	WGS	Group 3	F	4	1588	9.7	414	35.71	34.37	2	YES	dkfz1421	9379086088_R04C01				Group 3/4	II
10249	ICGC_MB249	DKFZ_WGS	ICGC	WGS	Group 4	M	11	890	11.35	425	43.36	36.47	2		dkfz1422	9379086088_R03C02				Group 3/4	VIII
10250	ICGC_MB250	DKFZ_WGS	ICGC	WGS	SHH	M	7	1080	13.24	380	39.11	38.08	8	YES	dkfz1423	9379086089_R02C01				SHH
10252	ICGC_MB252	DKFZ_WGS	ICGC	WGS	Group 4	M	7.6	607	24.71	374	35.21	37.22	6		dkfz1311	9374341116_R01C01				Group 3/4	VIII	Northcott, P.A., et al. (2014). Nature 511, 428-434.
10256	ICGC_MB256	DKFZ_WGS	ICGC	WGS	WNT	M		2674	12.08	1262	42.12	41.02	4			9534104046_R04C02				WNT
10260	ICGC_MB260	DKFZ_WGS	ICGC	WGS	Group 3	M	5	1463	12.58	619	33.71	39.72	4	YES	dkfz1718	9741950152_R05C01				Group 3/4	II
10261	ICGC_MB261	DKFZ_WGS	ICGC	WGS	Group 4	M	8	619	13.09	347	36.51	36.12	2			9741950152_R06C01				Group 3/4	VII
10262	ICGC_MB262	DKFZ_WGS	ICGC	WGS	SHH	M	45	2624	10.63	719	35.45	32.08	6	YES	dkfz1719	9741950152_R01C02				SHH
10264	ICGC_MB264	DKFZ_WGS	ICGC	WGS	Group 4	F	5	365	20.55	274	35.81	35.63	2	YES	dkfz1637	9741950152_R03C02				Group 3/4	VII
10265	ICGC_MB265	DKFZ_WGS	ICGC	WGS	Group 4	M	9	6922	9.82	15859	36.15	32.58	2	YES	dkfz1721	9741950152_R04C02				Group 3/4	VI
10266	ICGC_MB266	DKFZ_WGS	ICGC	WGS	SHH	M	1.2	194	37.11	249	34.96	37.64	2	YES	dkfz1639	9741950152_R05C02				SHH
10268	ICGC_MB268	DKFZ_WGS	ICGC	WGS	SHH	F	3	342	35.96	272	27.52	33.91	2	YES	dkfz1722	9741950152_R06C02				SHH
10269	ICGC_MB269	DKFZ_WGS	ICGC	WGS	Group 4	F	9	643	9.95	391	39.35	32.5	2	YES	dkfz1723	9761749012_R01C01				Group 3/4	VIII
10270	ICGC_MB270	DKFZ_WGS	ICGC	WGS	Group 4	M	5	691	15.63	292	37.41	36.3	4	YES	dkfz1724	9761749012_R02C01				Group 3/4	VI
10271	ICGC_MB271	DKFZ_WGS	ICGC	WGS	Group 3	M	3	493	31.44	269	35.44	34.67	3	YES	dkfz1725	9761749012_R03C01				Group 3/4	IV
10272	ICGC_MB272	DKFZ_WGS	ICGC	WGS	Group 3	M	6	921	16.83	523	34.75	36.07	2			9761749012_R04C01				Group 3/4	II
10274	ICGC_MB274	DKFZ_WGS	ICGC	WGS	SHH	M	2	345	28.99	286	32.85	33.49	2	YES	dkfz1644	9761749012_R05C01				SHH
10275	ICGC_MB275	DKFZ_WGS	ICGC	WGS	SHH	M	3	4513	4.21	715	31.56	32.67	2	YES	dkfz1645	9761749012_R06C01				SHH
10276	ICGC_MB276	DKFZ_WGS	ICGC	WGS	WNT	F	11	1130	15.66	483	34.95	35.36	2	YES	dkfz1726	9761749012_R01C02				WNT
10277	ICGC_MB277	DKFZ_WGS	ICGC	WGS	Group 3	F	4	448	20.31	318	34.28	35.47	2	YES	dkfz1727	9761749012_R02C02				Group 3/4	III
10278	ICGC_MB278	DKFZ_WGS	ICGC	WGS	Group 3	F	8	679	13.7	352	35.83	34.69	2	YES	dkfz1728	9761749012_R03C02				Group 3/4	I
10279	ICGC_MB279	DKFZ_WGS	ICGC	WGS	Group 4	M	6	503	14.51	323	36.8	31.63	2			9761749012_R04C02				Group 3/4	VIII
10280	ICGC_MB280	DKFZ_WGS	ICGC	WGS	Group 4	F	14	1542	9.73	575	35.12	35.2	4	YES	dkfz1729	9761749012_R05C02				Group 3/4	VIII
10281	ICGC_MB281	DKFZ_WGS	ICGC	WGS	Group 4	F	12	1665	8.17	529	35.57	35.14	4	YES	dkfz1730	9761749012_R06C02				Group 3/4	V
10282	ICGC_MB282	DKFZ_WGS	ICGC	WGS	Group 4	M	9	597	20.44	374	33.44	31.38	4		dkfz1731	9761749088_R01C01				Group 3/4	VII
10284	ICGC_MB284	DKFZ_WGS	ICGC	WGS	SHH	M	29	1763	11.74	580	35.48	34.65	2	YES	dkfz1732	9761749088_R03C01				SHH
10285	ICGC_MB285	DKFZ_WGS	ICGC	WGS	Group 4	M	6	507	17.16	314	32.67	31.44	2			9761749088_R04C01				Group 3/4	VII
10286	ICGC_MB286	DKFZ_WGS	ICGC	WGS	Group 4	F	7	525	16.76	305	36.16	36.53	4	YES	dkfz1733	9761749088_R05C01				Group 3/4	vi
10287	ICGC_MB287	DKFZ_WGS	ICGC	WGS	SHH	F	2	321	27.73	360	32.79	34.82	2	YES	dkfz1734	9761749088_R06C01				SHH
10288	ICGC_MB288	DKFZ_WGS	ICGC	WGS	Group 4	M	6	572	13.11	355	37.54	35.5	2	YES	dkfz1735	9761749088_R01C02				Group 3/4	VII
10289	ICGC_MB289	DKFZ_WGS	ICGC	WGS	Group 3	M	8	3349	7.32	1120	31.98	34.21	4	YES	dkfz1736	9761749088_R02C02				Group 3/4	II
10290	ICGC_MB290	DKFZ_WGS	ICGC	WGS	WNT	M	29	4567	7.64	1340	34.36	33.52	2	YES	dkfz1900	9969477090_R03C01				WNT
10291	ICGC_MB291	DKFZ_WGS	ICGC	WGS	Group 3	M	7	3055	5.96	655	32.41	32.29	3	YES	dkfz1901	9969477090_R04C01				Group 3/4	II
10292	ICGC_MB292	DKFZ_WGS	ICGC	WGS	Group 3	M	4	505	44.36	319	33.01	33.84	4	YES	dkfz1902	9969477090_R05C01				Group 3/4	VII
10293	ICGC_MB293	DKFZ_WGS	ICGC	WGS	Group 4	M	28	1354	11.37	489	35.03	35.98	2	YES	dkfz1903	9969477090_R06C01				Group 3/4	VIII
10294	ICGC_MB294	DKFZ_WGS	ICGC	WGS	Group 4	F	4	600	22.83	365	38.18	35.86	2	YES	dkfz1904	9969477090_R01C02				Group 3/4	vi
10295	ICGC_MB295	DKFZ_WGS	ICGC	WGS	SHH	M	2	295	31.86	248	35.48	35.04	5	YES	dkfz1859	9969477090_R02C02				SHH
10296	ICGC_MB296	DKFZ_WGS	ICGC	WGS	Group 3	M	5	846	34.16	310	35.54	33.59	6	YES	dkfz1905	9969477111_R01C02				Group 3/4	II
10297	ICGC_MB297	DKFZ_WGS	ICGC	WGS	Group 4	M	10	752	15.29	331	35.65	35.11	6	YES	dkfz1906	9969477111_R03C02				Group 3/4	VII
10299	ICGC_MB299	DKFZ_WGS	ICGC	WGS	SHH	M	8	132	40.91	227	33.63	34.09	2	YES	dkfz1907	9969477099_R02C02				SHH
10302	ICGC_MB302	DKFZ_WGS	ICGC	WGS	Group 4	M	7	631	14.58	351	33.06	33.1	2	YES	dkfz1865	9969477099_R04C02				Group 3/4	VIII
10303	ICGC_MB303	DKFZ_WGS	ICGC	WGS	Group 4	M	9	1569	11.09	614	35.4	40.89	2	YES	dkfz1908	9969477099_R05C02				Group 3/4	V
10304	ICGC_MB304	DKFZ_WGS	ICGC	WGS	Group 3	M	8	1249	10.65	742	35.64	30.37		YES	dkfz1867	9969477111_R06C01				Group 3/4	III
10305	ICGC_MB305	DKFZ_WGS	ICGC	WGS	Group 4	M		618	23.95	295	47.4	42.54				10011071031_R05C02				Group 3/4	VIII
10306	ICGC_MB306	DKFZ_WGS	ICGC	WGS	Group 4	F		2097	7.77	503	54.69	55.75				10011071031_R06C02				Group 3/4	VIII
10307	ICGC_MB307	DKFZ_WGS	ICGC	WGS	SHH	F		374	26.74	287	39.11	36.96	2			3999834085_R03C02				SHH
10309	ICGC_MB309	DKFZ_WGS	ICGC	WGS	SHH	F	4.4	4418	3.73	647	43.65	28.31	4			3999834085_R04C02				SHH
10518	ICGC_MB518	DKFZ_WGS	ICGC	WGS	Group 3	M	13	1247	11.23	902	33.38	30.5	4									Jones, D.T.W., et al. (2012). Nature 488, 100-105.
10612	ICGC_MB612	DKFZ_WGS	ICGC	WGS	Group 4	M	5	454	23.57	476	30.49	32.32	6			9855358053_R02C01				Group 3/4	VII	Jones, D.T.W., et al. (2012). Nature 488, 100-105.
10800	ICGC_MB800	DKFZ_WGS	ICGC	WGS	Group 3	F	12	1355	13.14	514	40.45	46.52										Jones, D.T.W., et al. (2012). Nature 488, 100-105.
11001	ICGC_LFS_MB1	DKFZ_WGS	ICGC	WGS	SHH	F	11	2474	9.78	850	31.49	31.01	4		dkfz0582	8622007025_R01C01				SHH		Jones, D.T.W., et al. (2012). Nature 488, 100-105.
11002	ICGC_LFS_MB2	DKFZ_WGS	ICGC	WGS	SHH	M	14	2405	11.64	676	36.43	34.53	4			7973219058_R06C02				SHH		Jones, D.T.W., et al. (2012). Nature 488, 100-105.
12027	MBRep_T27	DKFZ_WGS	ICGC	WGS	Group 3	M	15.8	4162	10.36	1117	36.68	38.28	3			9855358064_R04C01				Group 3/4	iii	Northcott, P.A., et al. (2014). Nature 511, 428-434.
12036	MBRep_T36	DKFZ_WGS	ICGC	WGS	Group 4	M	8.4	669	20.03	310	32.8	35.63	2			9855358064_R05C01				Group 3/4	VII	Northcott, P.A., et al. (2014). Nature 511, 428-434.
12038	MBRep_T38	DKFZ_WGS	ICGC	WGS	Group 4	F	8.6	723	25.03	405	34.96	34.99	2									Northcott, P.A., et al. (2014). Nature 511, 428-434.
12040	MBRep_T40	DKFZ_WGS	ICGC	WGS	Group 4	F	9.5	498	15.46	405	38.83	39.65	2			9855358064_R06C01				Group 3/4	VII	Northcott, P.A., et al. (2014). Nature 511, 428-434.
12041	MBRep_T41	DKFZ_WGS	ICGC	WGS	Group 4	F	8.9	717	42.4	290	40.72	40.57	6			9855358064_R01C02				Group 3/4	VIII	Northcott, P.A., et al. (2014). Nature 511, 428-434.
12054	MBRep_T54	DKFZ_WGS	ICGC	WGS	Group 3	M	3	1018	16.6	648	39.33	41.38	2			9855358064_R02C02				Group 3/4	II	Northcott, P.A., et al. (2014). Nature 511, 428-434.
12067	MBRep_T67	DKFZ_WGS	ICGC	WGS	Group 3	M	4.5	2234	43.73	495	40.75	37.86	5		dkfz0351	9855358048_R06C01				Group 3/4	IV	Northcott, P.A., et al. (2014). Nature 511, 428-434.
12070	MBRep_T70	DKFZ_WGS	ICGC	WGS	Group 4	M	9.1	873	14.09	458	33.71	38.09	4		dkfz0369	9855358048_R03C02				Group 3/4	VII	Northcott, P.A., et al. (2014). Nature 511, 428-434.
12071	MBRep_T71	DKFZ_WGS	ICGC	WGS	Group 3	F	9	1846	13.87	2360	31.4	33.6	4		dkfz0359	9855358048_R02C02				Group 3/4	V	Northcott, P.A., et al. (2014). Nature 511, 428-434.
12072	MBRep_T72	DKFZ_WGS	ICGC	WGS	Group 4	M	11.3	717	15.2	497	30.48	35.77	2		dkfz0354	9878820079_R03C01	YES		YES	Group 3/4	VIII	Northcott, P.A., et al. (2014). Nature 511, 428-434.
12079	MBRep_T79	DKFZ_WGS	ICGC	WGS	Group 3	M	1.8	548	40.15	506	30.38	32.15	4		dkfz0377	9855358053_R01C01				Group 3/4	ii	Northcott, P.A., et al. (2014). Nature 511, 428-434.
13010	MB_Exm10	DKFZ_WES	ICGC	WES	Group 3	F	3	56	33.93	3	47.4	32.87				9855358053_R04C01				Group 3/4	IV	Jones, D.T.W., et al. (2012). Nature 488, 100-105.
13017	MB_Exm17	DKFZ_WES	ICGC	WES	Group 3	M	7	68	35.29	6	64.24	32.64				9855358053_R05C01				Group 3/4	II	Jones, D.T.W., et al. (2012). Nature 488, 100-105.
13023	MB_Exm23	DKFZ_WES	ICGC	WES	Group 4	M	5	337	72.11	8	70.16	192.78				9855358053_R06C01				Group 3/4	viii	Jones, D.T.W., et al. (2012). Nature 488, 100-105.
13250	MB_Exm250	DKFZ_WES	ICGC	WES	SHH	F	4	35	40	4	96.43	32.7				9855358053_R01C02				SHH		Jones, D.T.W., et al. (2012). Nature 488, 100-105.
13516	MB_Exm516	DKFZ_WES	ICGC	WES	Group 3	F	3	45	37.78	10	64.85	30.39				9855358053_R02C02				Group 3/4	IV	Jones, D.T.W., et al. (2012). Nature 488, 100-105.
13528	MB_Exm528	DKFZ_WES	ICGC	WES	SHH	F	1	27	44.44	3	52.39	31.64				9855358053_R03C02				SHH		Jones, D.T.W., et al. (2012). Nature 488, 100-105.
13557	MB_Exm557	DKFZ_WES	ICGC	WES	Group 4	F	3	144	26.39	2	55.33	36.4										Jones, D.T.W., et al. (2012). Nature 488, 100-105.
13564	MB_Exm564	DKFZ_WES	ICGC	WES	Group 3	M	4	111	20.72	3	63.51	29.73				9007217016_R03C02				Group 3/4	III	Jones, D.T.W., et al. (2012). Nature 488, 100-105.
13575	MB_Exm575	DKFZ_WES	ICGC	WES	Group 4	F	8	60	41.67	7	80.24	33.07				9007217016_R01C01				Group 3/4	V	Jones, D.T.W., et al. (2012). Nature 488, 100-105.
13599	MB_Exm599	DKFZ_WES	ICGC	WES	WNT	M	8	136	31.62	10	51.87	121.37				9855358053_R05C02				WNT		Jones, D.T.W., et al. (2012). Nature 488, 100-105.
13645	MB_Exm645	DKFZ_WES	ICGC	WES	Group 4	M	6	120	26.67	12	69.36	83.38				9007217016_R06C01				Group 3/4	V	Jones, D.T.W., et al. (2012). Nature 488, 100-105.
13702	MB_Exm702	DKFZ_WES	ICGC	WES	Group 3	M	3	136	33.82	7	87.65	115.89				9007217108_R01C01				Group 3/4	iii	Jones, D.T.W., et al. (2012). Nature 488, 100-105.
13704	MB_Exm704	DKFZ_WES	ICGC	WES	Group 4	M	7	36	50	4	64.9	34.05				9007217108_R03C02				Group 3/4	viii	Jones, D.T.W., et al. (2012). Nature 488, 100-105.
13879	MB_Exm879	DKFZ_WES	ICGC	WES	Group 4	M	15	110	20.91	3	70.32	29.71				9855358058_R06C02				Group 3/4	VIII	Jones, D.T.W., et al. (2012). Nature 488, 100-105.
13987	MB_Exm987	DKFZ_WES	ICGC	WES	WNT	M	14	164	18.9	15	64.82	142.4										Jones, D.T.W., et al. (2012). Nature 488, 100-105.
14001	MB_Exm1001	DKFZ_WES	ICGC	WES	Group 3	M	4	75	45.33	3	56.98	34.9				9855358064_R02C01				Group 3/4	VII	Jones, D.T.W., et al. (2012). Nature 488, 100-105.
14017	MB_Exm1017	DKFZ_WES	ICGC	WES	Group 4	F	13	49	46.94	1	66.77	29.81				9855358064_R03C01				Group 3/4	VIII	Jones, D.T.W., et al. (2012). Nature 488, 100-105.
20021	MD-021	BI_WES	Broad Institute	WES	Group 4	M	6	12	58.33	16	70.5	69.08										Pugh, T.J., et al. (2012). Nature 488, 106-110.
20022	MD-022	BI_WES	Broad Institute	WES	Group 4	M	13	17	35.29	6	164.33	139.02										Pugh, T.J., et al. (2012). Nature 488, 106-110.
20023	MD-023	BI_WES	Broad Institute	WES	Group 3	F	10.5	80	12.5	6	68.56	72.8										Pugh, T.J., et al. (2012). Nature 488, 106-110.
20026	MD-026	BI_WES	Broad Institute	WES	Group 3	M	4	16	18.75	4	67.96	73.9										Pugh, T.J., et al. (2012). Nature 488, 106-110.
20028	MD-028	BI_WES	Broad Institute	WES	Group 3	M	12.7	34	17.65	6	70.54	74.42										Pugh, T.J., et al. (2012). Nature 488, 106-110.
20034	MD-034	BI_WES	Broad Institute	WES	Group 3	F	4	28	17.86	9	69.57	74.17										Pugh, T.J., et al. (2012). Nature 488, 106-110.
20035	MD-035	BI_WES	Broad Institute	WES	Group 3	F	2	9	55.56	9	68.12	74.7										Pugh, T.J., et al. (2012). Nature 488, 106-110.
20042	MD-042	BI_WES	Broad Institute	WES	SHH	M	9.5	43	30.23	9	89.52	90.09				9297949037_R04C02				SHH		Pugh, T.J., et al. (2012). Nature 488, 106-110.
20045	MD-045	BI_WES	Broad Institute	WES	Group 4	M	6.5	10	40	9	71.34	69.38										Pugh, T.J., et al. (2012). Nature 488, 106-110.
20047	MD-047	BI_WES	Broad Institute	WES	Group 3	F	6	30	26.67	6	74.7	74.9										Pugh, T.J., et al. (2012). Nature 488, 106-110.
20050	MD-050	BI_WES	Broad Institute	WES	SHH	F	2	18	22.22	10	85.97	88.2				9297949037_R03C02				SHH		Pugh, T.J., et al. (2012). Nature 488, 106-110.
20051	MD-051	BI_WES	Broad Institute	WES	SHH	M	15	130	18.46	5	82.6	87.41										Pugh, T.J., et al. (2012). Nature 488, 106-110.
20053	MD-053	BI_WES	Broad Institute	WES	Group 4	F	4.2	140	95.71	12	69.49	70.86										Pugh, T.J., et al. (2012). Nature 488, 106-110.
20054	MD-054	BI_WES	Broad Institute	WES	Group 3	F	5.7	18	22.22	6	72.49	72.44										Pugh, T.J., et al. (2012). Nature 488, 106-110.
20057	MD-057	BI_WES	Broad Institute	WES	SHH	M	0.9	9	55.56	11	88.82	87.37				9297949037_R05C02				SHH		Pugh, T.J., et al. (2012). Nature 488, 106-110.
20074	MD-074	BI_WES	Broad Institute	WES	Group 4	M	3	9	33.33	8	71.47	69.28										Pugh, T.J., et al. (2012). Nature 488, 106-110.
20076	MD-076	BI_WES	Broad Institute	WES	Group 4	F	4	25	20	61	73.41	70.41										Pugh, T.J., et al. (2012). Nature 488, 106-110.
20085	MD-085	BI_WES	Broad Institute	WES	SHH	M	2	10	60	5	90.98	85.63										Pugh, T.J., et al. (2012). Nature 488, 106-110.
20088	MD-088	BI_WES	Broad Institute	WES	Group 3	M	3.6	29	17.24	8	70.79	70										Pugh, T.J., et al. (2012). Nature 488, 106-110.
20090	MD-090	BI_WES	Broad Institute	WES	Group 4	M	9.3	17	35.29	7	74.1	74										Pugh, T.J., et al. (2012). Nature 488, 106-110.
20093	MD-093	BI_WES	Broad Institute	WES	Group 4	M	4.3	8	37.5	7	79.47	81.23										Pugh, T.J., et al. (2012). Nature 488, 106-110.
20095	MD-095	BI_WES	Broad Institute	WES	SHH	F	0.6	13	30.77	9	75.86	69.02										Pugh, T.J., et al. (2012). Nature 488, 106-110.
20097	MD-097	BI_WES	Broad Institute	WES	SHH	F	2.3	24	33.33	10	92.07	84.16										Pugh, T.J., et al. (2012). Nature 488, 106-110.
20121	MD-121	BI_WES	Broad Institute	WES	WNT	F	6.6	23	30.43	6	85.84	90.47										Pugh, T.J., et al. (2012). Nature 488, 106-110.
20127	MD-127	BI_WES	Broad Institute	WES	Group 4	F	6.7	11	36.36	11	67.05	70.3										Pugh, T.J., et al. (2012). Nature 488, 106-110.
20133	MD-133	BI_WES	Broad Institute	WES	SHH	F	3.4	12	66.67	8	83.06	93.96				9305216163_R01C01				SHH		Pugh, T.J., et al. (2012). Nature 488, 106-110.
20141	MD-141	BI_WES	Broad Institute	WES	Group 3	M	3.8	25	28	9	75.08	72.08										Pugh, T.J., et al. (2012). Nature 488, 106-110.
20142	MD-142	BI_WES	Broad Institute	WES	Group 4	F	6.9	14	42.86	11	79.9	72.97										Pugh, T.J., et al. (2012). Nature 488, 106-110.
20143	MD-143	BI_WES	Broad Institute	WES	Group 3	M	14.4	58	27.59	11	77.01	78.49										Pugh, T.J., et al. (2012). Nature 488, 106-110.
20144	MD-144	BI_WES	Broad Institute	WES	WNT	F	7.5	36	47.22	9	84.21	89.42										Pugh, T.J., et al. (2012). Nature 488, 106-110.
20146	MD-146	BI_WES	Broad Institute	WES	Group 3	M	3.8	57	7.02	22	74.07	73.4										Pugh, T.J., et al. (2012). Nature 488, 106-110.
20204	MD-204	BI_WES	Broad Institute	WES	Group 4	M	13	27	14.81	4	72.65	69.25										Pugh, T.J., et al. (2012). Nature 488, 106-110.
20206	MD-206	BI_WES	Broad Institute	WES	Group 4	F	7	18	27.78	12	72.72	72.5										Pugh, T.J., et al. (2012). Nature 488, 106-110.
20207	MD-207	BI_WES	Broad Institute	WES	Group 4	M	5	26	30.77	9	72.06	64.62										Pugh, T.J., et al. (2012). Nature 488, 106-110.
20208	MD-208	BI_WES	Broad Institute	WES	Group 3	F	2	20	20	10	72.03	76.12										Pugh, T.J., et al. (2012). Nature 488, 106-110.
20212	MD-212	BI_WES	Broad Institute	WES	Group 3	M	7	79	10.13	10	62.39	63.38										Pugh, T.J., et al. (2012). Nature 488, 106-110.
20220	MD-220	BI_WES	Broad Institute	WES	Group 3	M	1	5	40	21	70.75	71.86										Pugh, T.J., et al. (2012). Nature 488, 106-110.
20237	MD-237	BI_WES	Broad Institute	WES	SHH	F	3	10	20	14	84.85	80.36			mbt079	9305216153_R05C02				SHH		Pugh, T.J., et al. (2012). Nature 488, 106-110.
20241	MD-241	BI_WES	Broad Institute	WES	SHH	F	2	5	60	8	87.57	83.77				9297949040_R01C01				SHH		Pugh, T.J., et al. (2012). Nature 488, 106-110.
20243	MD-243	BI_WES	Broad Institute	WES	Group 4	M	6	17	35.29	8	68.69	73.76										Pugh, T.J., et al. (2012). Nature 488, 106-110.
20253	MD-253	BI_WES	Broad Institute	WES	Group 4	F	14.3	19	31.58	7	71.61	72.35										Pugh, T.J., et al. (2012). Nature 488, 106-110.
20274	MD-274	BI_WES	Broad Institute	WES	Group 3	M	4	37	32.43	9	181.53	191.3										Pugh, T.J., et al. (2012). Nature 488, 106-110.
20275	MD-275	BI_WES	Broad Institute	WES	Group 4	M	6	20	25	6	160.29	176.78										Pugh, T.J., et al. (2012). Nature 488, 106-110.
20277	MD-277	BI_WES	Broad Institute	WES	Group 3	M	10.9	28	32.14	3	161.61	170.21										Pugh, T.J., et al. (2012). Nature 488, 106-110.
20278	MD-278	BI_WES	Broad Institute	WES	WNT	M	13	24	50	12	165.02	157.23										Pugh, T.J., et al. (2012). Nature 488, 106-110.
20279	MD-279	BI_WES	Broad Institute	WES	WNT	F	10	35	28.57	16	171.31	135.61										Pugh, T.J., et al. (2012). Nature 488, 106-110.
20280	MD-280	BI_WES	Broad Institute	WES	Group 4	M	10.9	26	11.54	11	173.75	168.36										Pugh, T.J., et al. (2012). Nature 488, 106-110.
20281	MD-281	BI_WES	Broad Institute	WES	Group 4	F	15	26	3.85	8	155	154.12										Pugh, T.J., et al. (2012). Nature 488, 106-110.
20282	MD-282	BI_WES	Broad Institute	WES	SHH	M	4	32	25	8	153.02	163.29				9297949147_R06C02				SHH		Pugh, T.J., et al. (2012). Nature 488, 106-110.
20283	MD-283	BI_WES	Broad Institute	WES	Group 3	M	6	27	59.26	6	118.54	123.03										Pugh, T.J., et al. (2012). Nature 488, 106-110.
20284	MD-284	BI_WES	Broad Institute	WES	Group 3	M	6	29	24.14	10	155.15	162.99										Pugh, T.J., et al. (2012). Nature 488, 106-110.
20285	MD-285	BI_WES	Broad Institute	WES	Group 3	F	6	35	25.71	10	165.78	162.63										Pugh, T.J., et al. (2012). Nature 488, 106-110.
20286	MD-286	BI_WES	Broad Institute	WES	SHH	M	7	26	26.92	17	147.3	154.58				9297949147_R03C02				SHH		Pugh, T.J., et al. (2012). Nature 488, 106-110.
20287	MD-287	BI_WES	Broad Institute	WES	Group 3	F	8	18	38.89	12	171.37	172.62										Pugh, T.J., et al. (2012). Nature 488, 106-110.
20288	MD-288	BI_WES	Broad Institute	WES	Group 3	M	13	18	11.11	12	183.98	143.22										Pugh, T.J., et al. (2012). Nature 488, 106-110.
20289	MD-289	BI_WES	Broad Institute	WES	Group 3	M		47	12.77	13	161.7	116.33										Pugh, T.J., et al. (2012). Nature 488, 106-110.
20290	MD-290	BI_WES	Broad Institute	WES	WNT	M		30	26.67	8	166.36	128.84										Pugh, T.J., et al. (2012). Nature 488, 106-110.
20292	MD-292	BI_WES	Broad Institute	WES	WNT	F	12	27	14.81	10	187.46	161.62										Pugh, T.J., et al. (2012). Nature 488, 106-110.
20293	MD-293	BI_WES	Broad Institute	WES	Group 3	F	2	19	15.79	8	137.56	130.48										Pugh, T.J., et al. (2012). Nature 488, 106-110.
20294	MD-294	BI_WES	Broad Institute	WES	SHH	M	17	54	25.93	9	147.27	158.14				9305216153_R06C02				SHH		Pugh, T.J., et al. (2012). Nature 488, 106-110.
20295	MD-295	BI_WES	Broad Institute	WES	Group 4	M	10	20	25	6	134.87	169.25										Pugh, T.J., et al. (2012). Nature 488, 106-110.
20296	MD-296	BI_WES	Broad Institute	WES	Group 3	M	12	23	17.39	5	165.66	158.38										Pugh, T.J., et al. (2012). Nature 488, 106-110.
20304	MD-304	BI_WES	Broad Institute	WES	Group 4	M	14	40	20	9	179.49	159.29										Pugh, T.J., et al. (2012). Nature 488, 106-110.
20305	MD-305	BI_WES	Broad Institute	WES	Group 4	F	7	18	33.33	9	168.05	160.17										Pugh, T.J., et al. (2012). Nature 488, 106-110.
20306	MD-306	BI_WES	Broad Institute	WES	SHH	F	6	15	46.67	6	157.65	162.82										Pugh, T.J., et al. (2012). Nature 488, 106-110.
20318	MD-318	BI_WES	Broad Institute	WES	Group 4	M	9	20	20	8	83.26	84.54										Pugh, T.J., et al. (2012). Nature 488, 106-110.
20320	MD-320	BI_WES	Broad Institute	WES	SHH	M	2	37	13.51	4	82.36	91.41				9305216153_R02C02				SHH		Pugh, T.J., et al. (2012). Nature 488, 106-110.
20324	MD-324	BI_WES	Broad Institute	WES	Group 3	M	17	140	13.57	6	79.32	93.56										Pugh, T.J., et al. (2012). Nature 488, 106-110.
20328	MD-328	BI_WES	Broad Institute	WES	Group 3	F	10.9	13	30.77	11	85.05	81.97										Pugh, T.J., et al. (2012). Nature 488, 106-110.
20329	MD-329	BI_WES	Broad Institute	WES	SHH	M	13	37	16.22	6	89.32	85.58										Pugh, T.J., et al. (2012). Nature 488, 106-110.
20330	MD-330	BI_WES	Broad Institute	WES	SHH	F	16	73	19.18	12	92.86	80.94				9297949037_R02C02				SHH		Pugh, T.J., et al. (2012). Nature 488, 106-110.
20331	MD-331	BI_WES	Broad Institute	WES	Group 4	M	7	18	27.78	5	85.94	86.77										Pugh, T.J., et al. (2012). Nature 488, 106-110.
20332	MD-332	BI_WES	Broad Institute	WES	SHH	F	1	4	25	9	85.36	94.13				9297949147_R04C02				SHH		Pugh, T.J., et al. (2012). Nature 488, 106-110.
20333	MD-333	BI_WES	Broad Institute	WES	Group 3	M	9	12	33.33	9	82.61	83.64										Pugh, T.J., et al. (2012). Nature 488, 106-110.
20334	MD-334	BI_WES	Broad Institute	WES	Group 3	M	2	21	38.1	7	82.5	91.12										Pugh, T.J., et al. (2012). Nature 488, 106-110.
20335	MD-335	BI_WES	Broad Institute	WES	SHH	F	2	6	33.33	9	84.4	82.51				9297949147_R05C02				SHH		Pugh, T.J., et al. (2012). Nature 488, 106-110.
20336	MD-336	BI_WES	Broad Institute	WES	Group 4	M	10	13	30.77	11	88.78	90.92										Pugh, T.J., et al. (2012). Nature 488, 106-110.
20337	MD-337	BI_WES	Broad Institute	WES	Group 4	M	0.1	20	35	6	78.03	93.57										Pugh, T.J., et al. (2012). Nature 488, 106-110.
20338	MD-338	BI_WES	Broad Institute	WES	Group 4	M	10.9	18	33.33	6	79.26	88.58										Pugh, T.J., et al. (2012). Nature 488, 106-110.
20339	MD-339	BI_WES	Broad Institute	WES	Group 3	M	5	15	26.67	4	89.41	81.98										Pugh, T.J., et al. (2012). Nature 488, 106-110.
20340	MD-340	BI_WES	Broad Institute	WES	Group 3	M	4	9	22.22	10	89.07	97.04										Pugh, T.J., et al. (2012). Nature 488, 106-110.
20341	MD-341	BI_WES	Broad Institute	WES	Group 3	F	5	25	28	16	89.73	84.53										Pugh, T.J., et al. (2012). Nature 488, 106-110.
20342	MD-342	BI_WES	Broad Institute	WES	Group 4	M	15	30	26.67	7	83.59	98.02										Pugh, T.J., et al. (2012). Nature 488, 106-110.
20343	MD-343	BI_WES	Broad Institute	WES	Group 3	M	8	55	16.36	12	88.77	83.94										Pugh, T.J., et al. (2012). Nature 488, 106-110.
30009	MDT-AP-0009	MAGIC_WGS	MAGIC	WGS	Group 4	M	3.19	184	27.72	270	38.35	36.06	4			7973219018_R05C01
30074	MDT-AP-0074	MAGIC_WGS	MAGIC	WGS	Group 4	M	3.29	688	26.45	289	25.67	30.88	4			7970368003_R03C02
30118	MDT-AP-0118	MAGIC_WGS	MAGIC	WGS	SHH	M	8.84	959	12.51	344	28.99	30.7	2			7970376154_R01C01
30207	MDT-AP-0207	MAGIC_WGS	MAGIC	WGS	Group 3	M	4.92	590	30.34	294	33.7	37.3	2			7810920077_R02C01
30209	MDT-AP-0209	MAGIC_WGS	MAGIC	WGS	SHH	M	4.11	461	32.1	219	31.07	35	2			7973201157_R05C01
30220	MDT-AP-0220	MAGIC_WGS	MAGIC	WGS	Group 4	F	5.62	561	18.72	368	32.18	34.4	2		mbt258	9934625063_R03C02 / 7810920079_R02C01				Group 3/4	I
30222	MDT-AP-0222	MAGIC_WGS	MAGIC	WGS	Group 4	M	5.8	547	25.05	289	33.79	30.64	3			7810920079_R04C02
30223	MDT-AP-0223	MAGIC_WGS	MAGIC	WGS	Group 4	F	10.59	625	13.92	291	35.95	33.37	4			7810920097_R06C01
30432	MDT-AP-0432	MAGIC_WGS	MAGIC	WGS	Group 4	M	9.19	623	25.68	290	28.25	33.55	4			7970368068_R05C01
30435	MDT-AP-0435	MAGIC_WGS	MAGIC	WGS	SHH	M	4.03	306	22.55	241	33.62	29.53	4
30437	MDT-AP-0437	MAGIC_WGS	MAGIC	WGS	Group 4	M	3.53	222	26.13	318	34.04	30.47	2		mbt116	9934625088_R01C02 / 7970368007_R06C01				Group 3/4	VI
30530	MDT-AP-0530	MAGIC_WGS	MAGIC	WGS	Group 4	M	9.09	806	12.66	294	33.48	29.96	4			7970376150_R03C02
30580	MDT-AP-0580	MAGIC_WGS	MAGIC	WGS	Group 4	M	7.72	723	15.77	391	35.69	35.41	2			7973219019_R04C02
30704	MDT-AP-0704	MAGIC_WGS	MAGIC	WGS	SHH	M	1.66	248	36.29	351	34.82	26.94	2			7970368106_R02C01
30705	MDT-AP-0705	MAGIC_WGS	MAGIC	WGS	Group 4	M	42	554	79.06	247	25.8	32.58	2			7973201069_R03C01
30706	MDT-AP-0706	MAGIC_WGS	MAGIC	WGS	SHH	F	46	2855	12.05	880	34.97	35.2	2			9341679041_R04C01
30707	MDT-AP-0707	MAGIC_WGS	MAGIC	WGS	SHH	F	33	2451	12.61	727	34.55	32.56	2			7810920068_R02C02
30749	MDT-AP-0749	MAGIC_WGS	MAGIC	WGS	SHH	F	5.87	629	16.69	340	30.25	32.63	2			7810920069_R06C02
31137	MDT-AP-1137	MAGIC_WGS	MAGIC	WGS	SHH	F	2	352	34.38	245	31.49	39.77	4			7973219007_R05C02
31165	MDT-AP-1165	MAGIC_WGS	MAGIC	WGS	Group 4	M	7.74	1070	14.58	289	36.63	33.61	4			7970376151_R02C02
31166	MDT-AP-1166	MAGIC_WGS	MAGIC	WGS	Group 3	F	6.96	652	15.8	329	30.77	30.19	2		mbt149	9741950104_R01C02 / 7970376163_R04C01				Group 3/4	II
31167	MDT-AP-1167	MAGIC_WGS	MAGIC	WGS	Group 3	F	9	3409	65.27	996	34.48	30.89	2			7970376163_R06C02
31168	MDT-AP-1168	MAGIC_WGS	MAGIC	WGS	Group 4	M	8.44	692	16.47	344	33.54	34.01	2			7970376167_R02C02
31200	MDT-AP-1200	MAGIC_WGS	MAGIC	WGS	SHH	F	34	4463	13.49	823	29.66	41.01	4			7973219034_R03C01
31202	MDT-AP-1202	MAGIC_WGS	MAGIC	WGS	SHH	F	25	1883	12.75	520	32.49	31.91	2			7970376151_R04C02
31206	MDT-AP-1206	MAGIC_WGS	MAGIC	WGS	Group 4	F	1	191	31.94	235	34.85	34.78	4			7970376167_R02C01
31207	MDT-AP-1207	MAGIC_WGS	MAGIC	WGS	Group 4	M	5	301	18.94	288	37.31	32.55	2			7970376167_R04C02
31208	MDT-AP-1208	MAGIC_WGS	MAGIC	WGS	SHH	F	5	1074	15.83	359	40.2	33.86	4			7973219001_R01C02
31209	MDT-AP-1209	MAGIC_WGS	MAGIC	WGS	Group 4	M	8	748	12.7	375	36.22	36.55	4			7973219005_R03C01
31210	MDT-AP-1210	MAGIC_WGS	MAGIC	WGS	SHH	F	15	153	35.29	225	35.32	35.2	2			7973219005_R05C02
31211	MDT-AP-1211	MAGIC_WGS	MAGIC	WGS	SHH	M	1	607	18.29	292	36.8	33.37	4			7973219007_R01C02
31216	MDT-AP-1216	MAGIC_WGS	MAGIC	WGS	SHH	M	12	908	19.93	430	33.73	32.51	6			7970376148_R01C02
31217	MDT-AP-1217	MAGIC_WGS	MAGIC	WGS	SHH	F	25	2434	12	934	26.94	31.59	4
31218	MDT-AP-1218	MAGIC_WGS	MAGIC	WGS	SHH	F	17	2785	11.27	682	36.22	37.26	4			7970376151_R05C02
31298	MDT-AP-1298	MAGIC_WGS	MAGIC	WGS	Group 3	M	2.8	589	23.09	299	31.38	32.57	6			8959312036_R02C01
31299	MDT-AP-1299	MAGIC_WGS	MAGIC	WGS	WNT	M	12.6	1312	12.27	747	32.48	35.3	2			7973219019_R05C01
31323	MDT-AP-1323	MAGIC_WGS	MAGIC	WGS	Group 4	M	9	603	20.23	492	30.29	31.92	4			7973219020_R03C02
31348	MDT-AP-1348	MAGIC_WGS	MAGIC	WGS	SHH	F	11	502	88.05	273	32.33	32.01	2			7973219042_R06C01
31362	MDT-AP-1362	MAGIC_WGS	MAGIC	WGS	Group 4	M	11.43	773	18.76	385	37.07	39.69	4		mbt098	101279430038_R01C02 / 7973219044_R05C02				Group 3/4	VIII
31364	MDT-AP-1364	MAGIC_WGS	MAGIC	WGS	Group 3	M	10.74	1082	14.79	480	33.56	35.31	6		mbt114	9934625084_R01C02 / 7970376150_R01C02				Group 3/4	II
31365	MDT-AP-1365	MAGIC_WGS	MAGIC	WGS	Group 4	M	12.99	773	15.78	299	34.27	35.48	2		mbt242	9933569047_R02C02 / 7973219052_R03C01				Group 3/4	VIII
31366	MDT-AP-1366	MAGIC_WGS	MAGIC	WGS	Group 4	M	5.79	364	16.48	296	39.36	37.34	2		mbt148	9934987047_R05C02 / 7970368130_R06C02				Group 3/4	VIII
31367	MDT-AP-1367	MAGIC_WGS	MAGIC	WGS	Group 4	M	8.13	719	10.43	254	43.41	35.64	4		mbt179	9934987082_R05C02 / 9326189059_R01C01				Group 3/4	VII
31368	MDT-AP-1368	MAGIC_WGS	MAGIC	WGS	WNT	F	8.1	1071	13.91	572	35.46	35.79	2			7973219052_R05C02
31369	MDT-AP-1369	MAGIC_WGS	MAGIC	WGS	Group 3	M	3.03	507	38.86	367	33.63	27.22	6			7973219019_R02C02
31398	MDT-AP-1398	MAGIC_WGS	MAGIC	WGS	Group 4	M	21	565	17.35	377	31.62	33.48	4			7973201143_R02C01
31402	MDT-AP-1402	MAGIC_WGS	MAGIC	WGS	Group 3	M	1.2	514	18.29	235	36.29	37.93	3			9326189014_R05C01
31403	MDT-AP-1403	MAGIC_WGS	MAGIC	WGS	Group 4	M	7.97	678	15.63	237	34.94	34.68	4			9326189023_R03C02
31405	MDT-AP-1405	MAGIC_WGS	MAGIC	WGS	Group 4	M	8.79	614	18.73	415	36.26	40.28	2		mbt206	9934987115_R02C01 / 9326189023_R01C01				Group 3/4	VII
32001	MDT-AP-2001	MAGIC_WGS	MAGIC	WGS	Group 3	M		472	64.41	460	22.63	29.06	2			7973219040_R06C02
32004	MDT-AP-2004	MAGIC_WGS	MAGIC	WGS	Group 3	F	12.42	748	29.68	558	19.02	21.92	3			9344737005_R06C02
32006	MDT-AP-2006	MAGIC_WGS	MAGIC	WGS	SHH	F	11	988	18.72	516	31.41	31.38	4			7973201069_R06C01
32073	MDT-AP-2073	MAGIC_WGS	MAGIC	WGS	Group 3	M		556	25	218	30.06	32.85	3			7970368003_R01C02
32075	MDT-AP-2075	MAGIC_WGS	MAGIC	WGS	Group 4	F	7	519	23.7	231	32.11	30.29	4			7973201143_R05C02
32077	MDT-AP-2077	MAGIC_WGS	MAGIC	WGS	SHH	M	5	4325	6.13	700	32.33	37.05	2			7970368007_R03C01
32110	MDT-AP-2110	MAGIC_WGS	MAGIC	WGS	Group 3	M	2	683	26.79	291	26.17	30.76	2			7970376001_R03C01
32111	MDT-AP-2111	MAGIC_WGS	MAGIC	WGS	SHH	M	1	135	53.33	207	33.83	29.51				7970376001_R05C02
32112	MDT-AP-2112	MAGIC_WGS	MAGIC	WGS	SHH	F	2	303	33	188	33.82	34.98	2			7970368045_R01C02
32115	MDT-AP-2115	MAGIC_WGS	MAGIC	WGS	Group 3	F	8	632	25.16	289	28.77	31.89				9326189023_R02C02
32116	MDT-AP-2116	MAGIC_WGS	MAGIC	WGS	Group 4	M	10	547	19.74	305	32.36	31.26	4			9326189012_R06C02
32123	MDT-AP-2123	MAGIC_WGS	MAGIC	WGS	Group 4	M	9	810	11.73	368	38.34	34.28	2			7973219052_R06C02
32130	MDT-AP-2130	MAGIC_WGS	MAGIC	WGS	Group 4	M	9	623	31.46	248	26.51	33.27	4			7970368163_R03C01
32131	MDT-AP-2131	MAGIC_WGS	MAGIC	WGS	SHH	M	2.95	269	45.72	219	31.08	31.33	4			7970368163_R05C02
32148	MDT-AP-2148	MAGIC_WGS	MAGIC	WGS	Group 4	M	8.3	994	17.71	195	36.8	34.7	4			7970376001_R04C01
32149	MDT-AP-2149	MAGIC_WGS	MAGIC	WGS	SHH	M	1.36	200	43.5	186	34.17	32.73	4			7970376001_R06C02
32151	MDT-AP-2151	MAGIC_WGS	MAGIC	WGS	Group 4	M	13.47	678	30.24	349	31.67	32.5	2			7970368163_R06C02
32169	MDT-AP-2169	MAGIC_WGS	MAGIC	WGS	Group 3	M	2.1	992	13	228	30.68	32.33	3			7973201149_R01C02
32171	MDT-AP-2171	MAGIC_WGS	MAGIC	WGS	Group 4	F	7.8	708	21.89	307	30.37	32.37	2			7973201166_R05C02
32173	MDT-AP-2173	MAGIC_WGS	MAGIC	WGS	Group 3	M	4.4	1151	14.77	786	31.49	33.54	2			7970368003_R02C02
32174	MDT-AP-2174	MAGIC_WGS	MAGIC	WGS	SHH	M	6.3	453	24.5	242	36.1	35.08	2			7973201143_R04C01
32177	MDT-AP-2177	MAGIC_WGS	MAGIC	WGS	Group 3	F	5.7	380	29.21	267	34.6	34.48	2			7970368007_R04C01
32178	MDT-AP-2178	MAGIC_WGS	MAGIC	WGS	Group 4	M	14.7	2042	10.09	377	34.27	36.13	5			7970368007_R06C02
32180	MDT-AP-2180	MAGIC_WGS	MAGIC	WGS	Group 3	M	2.4	477	27.46	345	28.78	32.58	2			7973201074_R02C02
32181	MDT-AP-2181	MAGIC_WGS	MAGIC	WGS	Group 4	M	9.6	735	17.96	327	31.2	35.96	6			7973201157_R04C01
32182	MDT-AP-2182	MAGIC_WGS	MAGIC	WGS	SHH	F	17.1	1809	11.33	527	32.41	33.63	4			7973201157_R06C02
32183	MDT-AP-2183	MAGIC_WGS	MAGIC	WGS	SHH	M	15.9	1122	17.02	449	29	31.89	2			7973201149_R02C02
32184	MDT-AP-2184	MAGIC_WGS	MAGIC	WGS	SHH	M	16.5	1072	18.84	431	28.58	31.1	2			7973201166_R04C01
32185	MDT-AP-2185	MAGIC_WGS	MAGIC	WGS	Group 3	M	4.5	623	26.97	265	24.5	31.16	3			7973201166_R06C02
32254	MDT-AP-2254	MAGIC_WGS	MAGIC	WGS	Group 4	M	4.6	429	37.3	226	28.76	33.79	2			9326189049_R04C01
32304	MDT-AP-2304	MAGIC_WGS	MAGIC	WGS	Group 4	M	7.4	543	25.41	292	34.23	33.01	2			9326189012_R03C01
32307	MDT-AP-2307	MAGIC_WGS	MAGIC	WGS	SHH	F	50.1	4219	9.29	667	32.41	35.43	4			8942351049_R04C01
32405	MDT-AP-2405	MAGIC_WGS	MAGIC	WGS	Group 3	M	2	509	19.06	227	31.36	26.93	3			9326189012_R03C02
32407	MDT-AP-2407	MAGIC_WGS	MAGIC	WGS	Group 4	M	6	380	26.58	220	28.35	29.52	2			9326189012_R01C01
32452	MDT-AP-2452	MAGIC_WGS	MAGIC	WGS	Group 3	M	4	614	20.36	314	33.29	32.55	5			9326189016_R05C01
32510	MDT-AP-2510	MAGIC_WGS	MAGIC	WGS	Group 3	M	5.5	1264	11.39	766	37.55	34.04	2		mbt222	9934987065_R03C01 / 9326189054_R05C02				Group 3/4	II
32514	MDT-AP-2514	MAGIC_WGS	MAGIC	WGS	Group 4	F	10	4587	4.62	472	37.6	37.24	4			9326189009_R05C02
32532	MDT-AP-2532	MAGIC_WGS	MAGIC	WGS	Group 4	M	5	816	17.16	372	32.56	33.63	4		dkfz1309	9305216199_R01C02 / 8942351134_R01C01				Group 3/4	V
32559	MDT-AP-2559	MAGIC_WGS	MAGIC	WGS	Group 3	M	2.5	915	13.33	557	36.83	35.76	5			9326189031_R01C02
32562	MDT-AP-2562	MAGIC_WGS	MAGIC	WGS	Group 4	M	8	568	19.89	274	35.15	36.8	2			9326189050_R04C01
32631	MDT-AP-2631	MAGIC_WGS	MAGIC	WGS	Group 3	M	4.7	1809	8.4	317	39.15	36.78	4			8942326039_R01C02
32673	MDT-AP-2673	MAGIC_WGS	MAGIC	WGS	Group 4	F	10.1	838	16.47	283	34.3	34.2	4			8942326054_R03C01
32712	MDT-AP-2712	MAGIC_WGS	MAGIC	WGS	SHH	M	2.1	237	38.4	212	29.1	29.13	2
32719	MDT-AP-2719	MAGIC_WGS	MAGIC	WGS	Group 4	F	11.5	1567	14.23	273	31.51	39.47				8942326054_R06C02
32738	MDT-AP-2738	MAGIC_WGS	MAGIC	WGS	SHH	M	8	3366	9.12	330	34.44	40.47	4			9326189031_R05C02
32745	MDT-AP-2745	MAGIC_WGS	MAGIC	WGS	Group 3	M	11.7	1472	15.29	461	36.28	36.86	2			8942326054_R05C01
32774	MDT-AP-2774	MAGIC_WGS	MAGIC	WGS	SHH	F	0.83	237	52.32	142	39.86	30.05	2			9344737005_R05C01
32814	MDT-AP-2814	MAGIC_WGS	MAGIC	WGS	Group 4	M	27.5	367	35.97	195	28.6	28.9	4			9341679018_R04C01
32832	MDT-AP-2832	MAGIC_WGS	MAGIC	WGS	Group 3	M	4	460	32.83	245	32.62	38.31	4			9326189008_R06C02
32849	MDT-AP-2849	MAGIC_WGS	MAGIC	WGS	Group 4	F	10	676	14.5	391	37.48	34.02	2			9326189031_R06C02
32859	MDT-AP-2859	MAGIC_WGS	MAGIC	WGS	Group 4	M	17	1143	9.71	402	35.58	33.98	4			9326189033_R04C01
32878	MDT-AP-2878	MAGIC_WGS	MAGIC	WGS	Group 4	M	9	605	13.88	398	36.33	36.4	2			9326189057_R01C01
32963	MDT-AP-2963	MAGIC_WGS	MAGIC	WGS	Group 3	M	4.25	847	21.37	532	36.77	38.65	2
33017	MDT-AP-3017	MAGIC_WGS	MAGIC	WGS	Group 4	F	5.9	1012	15.42	339	38.77	39.23				9326189015_R05C02
33019	MDT-AP-3019	MAGIC_WGS	MAGIC	WGS	Group 4	M	11.2	974	13.55	454	35.85	36.37				9326189036_R03C01
33020	MDT-AP-3020	MAGIC_WGS	MAGIC	WGS	Group 4	M	4.3	491	18.74	313	40.96	36.47	5			9344737082_R02C02
33021	MDT-AP-3021	MAGIC_WGS	MAGIC	WGS	Group 4	M	10.1	747	17.27	535	36.53	34.1	4			9326189036_R05C02
33156	MDT-AP-3156	MAGIC_WGS	MAGIC	WGS	Group 3	M	3.7	553	14.29	375	39.96	36.73	2			9323071050_R02C02
33399	MDT-AP-3399	MAGIC_WGS	MAGIC	WGS	SHH	M	2.5	369	32.52	291	38.18	41.12	3
33401	MDT-AP-3401	MAGIC_WGS	MAGIC	WGS	Group 4	M	6	835	18.68	372	35.86	36.75	2
33402	MDT-AP-3402	MAGIC_WGS	MAGIC	WGS	Group 3	F	5.5	651	18.28	375	32.29	41.4	2
33417	MDT-AP-3417	MAGIC_WGS	MAGIC	WGS	Group 3	F	8.65	1795	7.3	409	31.65	34.18	4			9388306078_R05C01
33431	MDT-AP-3431	MAGIC_WGS	MAGIC	WGS	SHH	M	3.4	456	36.62	271	32.09	40.68	4			9407201038_R06C02
40001	SJMB001	SJMB_WGS	PCGP	WGS	WNT	F	6.5	566	27.74	599	25.67	30.57	2		mbt006	9741950172_R02C01				WNT		Robinson, G., et al. (2012). Nature 488, 43-48.
40002	SJMB002	SJMB_WGS	PCGP	WGS	WNT	M	9.8	874	19.91	825	25.81	29.93	2			9934625040_R04C02				WNT		Robinson, G., et al. (2012). Nature 488, 43-48.
40003	SJMB003	SJMB_WGS	PCGP	WGS	SHH	F	7	796	13.94	588	27.8	29.61	2		mbt105	9741950104_R04C01				SHH		Robinson, G., et al. (2012). Nature 488, 43-48.
40004	SJMB004	SJMB_WGS	PCGP	WGS	SHH	M	8.8	1259	15.33	805	28.17	31.15	2		mbt106	9741950172_R03C01				SHH		Robinson, G., et al. (2012). Nature 488, 43-48.
40006	SJMB006	SJMB_WGS	PCGP	WGS	Group 3	M	3.3	395	25.82	431	29.92	35.58	2		mbt058	9741950103_R04C02				Group 3/4	III	Robinson, G., et al. (2012). Nature 488, 43-48.
40008	SJMB008	SJMB_WGS	PCGP	WGS	Group 3	M	13.6	9945	3.73	1135	31.41	33.94	3		mbt140	9741950103_R01C01				Group 3/4	III	Robinson, G., et al. (2012). Nature 488, 43-48.
40009	SJMB009	SJMB_WGS	PCGP	WGS	Group 4	M	9.3	665	16.84	880	33.68	31.83	4		mbt033	9934625040_R02C02				Group 3/4	VIII	Robinson, G., et al. (2012). Nature 488, 43-48.
40010	SJMB010	SJMB_WGS	PCGP	WGS	Group 3	F	6.8	615	18.05	546	31.87	32.27	2		mbt109	9741950104_R06C01				Group 3/4	I	Robinson, G., et al. (2012). Nature 488, 43-48.
40011	SJMB011	SJMB_WGS	PCGP	WGS	Group 4	M	8.7	519	15.8	491	34.83	32.52	2		mbt110	9741950103_R01C02				Group 3/4	VIII	Robinson, G., et al. (2012). Nature 488, 43-48.
40012	SJMB012	SJMB_WGS	PCGP	WGS	SHH	M	8.5	3873	5.53	590	39.69	36.72	4		mbt009	9741950098_R02C02				SHH		Robinson, G., et al. (2012). Nature 488, 43-48.
40013	SJMB013	SJMB_WGS	PCGP	WGS	SHH	M	5.1	334	30.54	597	32.28	36.16	2		mbt107	9934625088_R02C02				SHH		Robinson, G., et al. (2012). Nature 488, 43-48.
40014	SJMB014	SJMB_WGS	PCGP	WGS	Group 4	M	9.2	622	15.92	534	34.61	35.17	4		mbt008	9934625027_R04C01				Group 3/4	VIII	Robinson, G., et al. (2012). Nature 488, 43-48.
40015	SJMB015	SJMB_WGS	PCGP	WGS	Group 4	F	8.1	571	14.19	431	36.92	35.45										Robinson, G., et al. (2012). Nature 488, 43-48.
40016	SJMB016	SJMB_WGS	PCGP	WGS	Group 4	F	7.8	2962	6.75	547	28.39	37.2	2									Robinson, G., et al. (2012). Nature 488, 43-48.
40017	SJMB017	SJMB_WGS	PCGP	WGS	Group 3	M	10.8	3073	11.85	2161	35.1	39.77	2		mbt016	9741950172_R05C02				Group 3/4	II	Robinson, G., et al. (2012). Nature 488, 43-48.
40018	SJMB018	SJMB_WGS	PCGP	WGS	Group 4	M	8.3	649	17.87	530	32.52	36	2									Robinson, G., et al. (2012). Nature 488, 43-48.
40019	SJMB019	SJMB_WGS	PCGP	WGS	Group 4	M	8.7	504	13.1	453	41.78	33.25	4									Robinson, G., et al. (2012). Nature 488, 43-48.
40020	SJMB020	SJMB_WGS	PCGP	WGS	Group 4	M	8.8	1319	13.87	584	26.69	34.24	3									Robinson, G., et al. (2012). Nature 488, 43-48.
40023	SJMB023	SJMB_WGS	PCGP	WGS	Group 4	M	5.4	693	17.03	388	30.81	43.18	2		mbt048	9741779008_R05C01				Group 3/4	I	Robinson, G., et al. (2012). Nature 488, 43-48.
40024	SJMB024	SJMB_WGS	PCGP	WGS	Group 4	M	6.8	1015	14.19	559	34.08	34.89	4		mbt051	9741779009_R06C02				Group 3/4	VI	Robinson, G., et al. (2012). Nature 488, 43-48.
40025	SJMB025	SJMB_WGS	PCGP	WGS	Group 3	M	12.9	1434	6.62	714	40.41	34.26	2									Robinson, G., et al. (2012). Nature 488, 43-48.
40026	SJMB026	SJMB_WGS	PCGP	WGS	Group 4	F	4.3	485	26.19	524	29.36	36.29	2		mbt247	9934625063_R01C02				Group 3/4	I	Robinson, G., et al. (2012). Nature 488, 43-48.
40027	SJMB027	SJMB_WGS	PCGP	WGS	Group 4	M	9.8	448	20.09	413	35.01	37.82	4		mbt061	9741950157_R05C01				Group 3/4	V	Robinson, G., et al. (2012). Nature 488, 43-48.
40028	SJMB028	SJMB_WGS	PCGP	WGS	WNT	M	11.6	994	18.21	696	31.65	36.86	2		mbt063	9741950103_R05C02				WNT		Robinson, G., et al. (2012). Nature 488, 43-48.
40029	SJMB029	SJMB_WGS	PCGP	WGS	Group 4	M	10.4	717	14.23	523	29.47	33.5	2			9934625061_R06C02				Group 3/4	VIII	Robinson, G., et al. (2012). Nature 488, 43-48.
40030	SJMB030	SJMB_WGS	PCGP	WGS	Group 3	M	8.6	1512	10.25	658	57.76	34.88	2		mbt085	9741779009_R04C01				Group 3/4	II	Robinson, G., et al. (2012). Nature 488, 43-48.
40031	SJMB031	SJMB_WGS	PCGP	WGS	Group 3	M	6.9	2536	8.91	1005	28.4	35.63	2		mbt093	9741950136_R04C01				Group 3/4	II	Robinson, G., et al. (2012). Nature 488, 43-48.
40032	SJMB032	SJMB_WGS	PCGP	WGS	Group 4	F	12.9	1477	14.01	555	29.49	41.45	2		mbt099	9741950172_R02C02				Group 3/4	VII	Robinson, G., et al. (2012). Nature 488, 43-48.
40033	SJMB033	SJMB_WGS	PCGP	WGS	SHH	M	16.7	1576	13.52	1112	29.45	33.8	2		mbt103	9741950098_R06C01				SHH		Robinson, G., et al. (2012). Nature 488, 43-48.
40034	SJMB034	SJMB_WGS	PCGP	WGS	Group 4	M	10.8	956	17.68	518	38.16	41.44	4		mbt111	9741950103_R03C01				Group 3/4	VII	Robinson, G., et al. (2012). Nature 488, 43-48.
40035	SJMB035	SJMB_WGS	PCGP	WGS	Group 4	M	6.3	539	22.45	604	27.58	35.23	4		mbt127	9741779009_R04C02				Group 3/4	I	Robinson, G., et al. (2012). Nature 488, 43-48.
40036	SJMB036	SJMB_WGS	PCGP	WGS	Group 4	F	6.3	429	13.75	370	36.78	36.2	3		mbt141	9741950136_R06C02				Group 3/4	VII	Robinson, G., et al. (2012). Nature 488, 43-48.
40037	SJMB037	SJMB_WGS	PCGP	WGS	Group 4	M	5.8	608	26.15	497	27	36.9	5		mbt143	9741950104_R04C02				Group 3/4	VII	Robinson, G., et al. (2012). Nature 488, 43-48.
40038	SJMB038	SJMB_WGS	PCGP	WGS	Group 4	M	8.7	886	9.82	645	40.55	33.66	4		mbt146	9741950172_R04C02				Group 3/4	vi	Robinson, G., et al. (2012). Nature 488, 43-48.
40039	SJMB039	SJMB_WGS	PCGP	WGS	Group 3	M	8.2	1767	6.17	627	37.57	30.66	3		mbt147	9741779008_R03C02				Group 3/4	VII	Robinson, G., et al. (2012). Nature 488, 43-48.
40040	SJMB040	SJMB_WGS	PCGP	WGS	WNT	F	8.2	1000	17.3	927	29.56	34.57	2		mbt151	9741950104_R02C01				WNT		Robinson, G., et al. (2012). Nature 488, 43-48.
40041	SJMB041	SJMB_WGS	PCGP	WGS	WNT	F	7.5	1596	12.03	1355	32.74	43.32	2			9741950098_R05C01				WNT		Robinson, G., et al. (2012). Nature 488, 43-48.

## Sheet: Methyl. array cohort (n=1256)
#	PID	METH_450K	METH_BATCH	METH_SAMPLE	MATERIAL	RNA_AFFY	TSNE (Figure 5A)	TSNE (Figure 5B)	Signature 48 CpGs (Hovestadt et al., 2013)	Score WNT	Score SHH	Score Group3	Score Group4	MYC (450k)	MYCN (450k)
10001	ICGC_MB1	6929718001_R04C02	111223__52_53_Jones_SampleMethylationProfile_allData_noAnno	MB1	Frozen	dkfz0557	SHH		SHH	0.0270044	0.911521	0.0350999	0.0263746	wt	wt
10002	ICGC_MB2	6929793052_R02C02	120127__55_Jones_SampleMethylationProfile_allData_noAnno	MB2	Frozen	dkfz0200	Group 3/4	VIII	Group 4	0.0106811	0.0113799	0.0194864	0.958453	wt	wt
10003	ICGC_MB3	6929718001_R05C02	111223__52_53_Jones_SampleMethylationProfile_allData_noAnno	MB3	Frozen	dkfz0201	SHH		SHH	0.0213456	0.925276	0.0268288	0.02655	wt	wt
10005	ICGC_MB5	6929793052_R03C02	120127__55_Jones_SampleMethylationProfile_allData_noAnno	MB5	Frozen	dkfz0203	Group 3/4	IV	Group 3	0.016937	0.0160913	0.864679	0.102293	wt	wt
10006	ICGC_MB6	6929793052_R04C02	120127__55_Jones_SampleMethylationProfile_allData_noAnno	MB6	Frozen	dkfz0041	Group 3/4	VI	Group 4	0.0149483	0.0170491	0.0302289	0.937774	wt	amplified
10007	ICGC_MB7	6969568004_R03C01	111123_Jones_all96_SampleMethylationProfile_allData_noAnnol	MB7	Frozen	dkfz0205	Group 3/4	VIII	Group 4	0.0103004	0.0108947	0.00753475	0.97127	wt	wt
10008	ICGC_MB8	6929718001_R06C02	111223__52_53_Jones_SampleMethylationProfile_allData_noAnno	MB8	Frozen	dkfz0206	Group 3/4	viii	Group 4	0.00763717	0.00810929	0.00651215	0.977741	wt	wt
10009	ICGC_MB9	6969568004_R04C01	111123_Jones_all96_SampleMethylationProfile_allData_noAnnol	MB9	Frozen	dkfz0207	Group 3/4	II	Group 3	0.0118859	0.0108634	0.970772	0.00647857	wt	wt
10012	ICGC_MB12	9855358048_R04C01	140926_Meth184_185_Capper_Jones_SampleMethylationProfile_all_noAnno	ICGC_MB12	Frozen		SHH		SHH	0.0294641	0.89101	0.0464052	0.033121	wt	wt
10014	ICGC_MB14	6929793052_R05C02	120127__55_Jones_SampleMethylationProfile_allData_noAnno	MB14	Frozen		WNT		WNT	0.878273	0.0307168	0.0635449	0.0274654	wt	wt
10015	ICGC_MB15	6929793052_R06C02	120127__55_Jones_SampleMethylationProfile_allData_noAnno	MB15	Frozen		Group 3/4	VIII	Group 4	0.00871397	0.008995	0.00683365	0.975457	wt	wt
10016	ICGC_MB16	6929793061_R01C01	120127__55_Jones_SampleMethylationProfile_allData_noAnno	MB16	Frozen	dkfz0211	Group 3/4	III	Group 3	0.00823409	0.00838821	0.97809	0.00528755	wt	wt
10018	ICGC_MB18	6929793061_R02C01	120127__55_Jones_SampleMethylationProfile_allData_noAnno	MB18	Frozen	dkfz0213	Group 3/4	II	Group 3	0.0139113	0.02264	0.893957	0.0694921	wt	wt
10019	ICGC_MB19	6929793061_R03C01	120127__55_Jones_SampleMethylationProfile_allData_noAnno	MB19	Frozen	dkfz0214	Group 3/4	VII	Group 4	0.0126158	0.0138293	0.0284947	0.94506	wt	wt
10020	ICGC_MB20	6969568004_R05C01	111123_Jones_all96_SampleMethylationProfile_allData_noAnnol	MB23	Frozen		WNT		WNT	0.608361	0.263699	0.0763204	0.0516192	wt	wt
10021	ICGC_MB21	6929793061_R04C01	120127__55_Jones_SampleMethylationProfile_allData_noAnno	MB21	Frozen	dkfz0216	SHH		SHH	0.0205566	0.923103	0.0389947	0.0173461	wt	amplified
10024	ICGC_MB24	6969568004_R06C01	111123_Jones_all96_SampleMethylationProfile_allData_noAnnol	MB24	Frozen	dkfz0219	Group 3/4	VIII	Group 4	0.009981	0.010834	0.00893113	0.970254	wt	wt
10026	ICGC_MB26	6969568004_R01C02	111123_Jones_all96_SampleMethylationProfile_allData_noAnnol	MB26	Frozen	dkfz0220	Group 3/4	VII	Group 4	0.00929122	0.0129967	0.0885662	0.889146	wt	wt
10028	ICGC_MB28	6969568004_R02C02	111123_Jones_all96_SampleMethylationProfile_allData_noAnnol	MB28	Frozen	dkfz0222	SHH		SHH	0.0292575	0.879114	0.048243	0.0433859	wt	wt
10031	ICGC_MB31	9968646139_R03C01	140708_Meth167_Brabetz_Jones_Kratochwil_Capper_frfr_SampleMethylationProfile_all_noAnno	MB31	Frozen		WNT		WNT	0.903947	0.0259203	0.0413947	0.0287381	wt	wt
10032	ICGC_MB32	6969568004_R03C02	111123_Jones_all96_SampleMethylationProfile_allData_noAnnol	MB32	Frozen	dkfz0225	Group 3/4	VII	Group 4	0.0260582	0.0228138	0.152954	0.798174	wt	wt
10034	ICGC_MB34	6969568004_R04C02	111123_Jones_all96_SampleMethylationProfile_allData_noAnnol	MB34	Frozen	dkfz0226	SHH		SHH	0.0183395	0.93728	0.0283534	0.0160268	wt	wt
10035	ICGC_MB35	6969568004_R05C02	111123_Jones_all96_SampleMethylationProfile_allData_noAnnol	MB35	Frozen	dkfz0227	SHH		SHH	0.0214913	0.927058	0.0321597	0.0192909	wt	wt
10036	ICGC_MB36	6969568004_R06C02	111123_Jones_all96_SampleMethylationProfile_allData_noAnnol	MB36	Frozen		Group 3/4	II	Group 3	0.0211621	0.0149671	0.956074	0.0077967	wt	amplified
10037	ICGC_MB37	6929718009_R01C01	111223__52_53_Jones_SampleMethylationProfile_allData_noAnno	MB37	Frozen	dkfz0229	SHH		SHH	0.0284635	0.892069	0.0503653	0.0291024	wt	wt
10038	ICGC_MB38	6929793061_R05C01	120127__55_Jones_SampleMethylationProfile_allData_noAnno	MB38	Frozen	dkfz0230	Group 3/4	VI	Group 4	0.0155742	0.0155153	0.0721447	0.896766	wt	wt
10039	ICGC_MB39	6929689136_R01C01	111123_Jones_all96_SampleMethylationProfile_allData_noAnnol	MB39	Frozen	dkfz0231	Group 3/4	II	Group 3	0.0164285	0.0138713	0.954258	0.0154419	wt	wt
10040	ICGC_MB40	6929689136_R02C01	111123_Jones_all96_SampleMethylationProfile_allData_noAnnol	MB40	Frozen	dkfz0232	Group 3/4	VII	Group 4	0.0152901	0.0154348	0.0233259	0.945949	wt	wt
10045	ICGC_MB45	6929689136_R03C01	111123_Jones_all96_SampleMethylationProfile_allData_noAnnol	MB45	Frozen	dkfz0234	Group 3/4	IV	Group 3	0.00972864	0.00882601	0.977115	0.00433009	wt	wt
10046	ICGC_MB46	6929689136_R04C01	111123_Jones_all96_SampleMethylationProfile_allData_noAnnol	MB46	Frozen	dkfz0235	WNT		WNT	0.846363	0.0427011	0.0604275	0.0505082	wt	wt
10049	ICGC_MB49	6929689136_R05C01	111123_Jones_all96_SampleMethylationProfile_allData_noAnnol	MB49	Frozen	dkfz0237	Group 3/4	VIII	Group 4	0.00918021	0.00898808	0.00780569	0.974026	wt	wt
10050	ICGC_MB50	6929689136_R06C01	111123_Jones_all96_SampleMethylationProfile_allData_noAnnol	MB50	Frozen	dkfz0238	Group 3/4	II	Group 3	0.0241244	0.0218978	0.937473	0.0165049	amplified	wt
10051	ICGC_MB51	6929689136_R01C02	111123_Jones_all96_SampleMethylationProfile_allData_noAnnol	MB51	Frozen	dkfz0559	Group 3/4	VI	Group 4	0.0115265	0.012536	0.0152888	0.960649	wt	wt
10053	ICGC_MB53	6929718009_R03C01	111223__52_53_Jones_SampleMethylationProfile_allData_noAnno	MB53	Frozen	dkfz0241	SHH		SHH	0.0211722	0.907613	0.0342306	0.0369843	wt	wt
10054	ICGC_MB54	6929718009_R04C01	111223__52_53_Jones_SampleMethylationProfile_allData_noAnno	MB54	Frozen	dkfz0242	WNT		WNT	0.758726	0.0298373	0.179951	0.0314857	wt	wt
10056	ICGC_MB56	6929718009_R06C01	111223__52_53_Jones_SampleMethylationProfile_allData_noAnno	MB56	Frozen	dkfz0244	SHH		SHH	0.0359436	0.906354	0.0330954	0.0246067	wt	wt
10057	ICGC_MB57	6929718009_R01C02	111223__52_53_Jones_SampleMethylationProfile_allData_noAnno	MB57	Frozen	dkfz0245	Group 3/4	vii	Group 4	0.193092	0.0846511	0.146317	0.57594	wt	wt
10058	ICGC_MB58	6929718009_R02C02	111223__52_53_Jones_SampleMethylationProfile_allData_noAnno	MB58	Frozen	dkfz0246	Group 3/4	VIII	Group 4	0.010493	0.00839045	0.0117144	0.969402	wt	wt
10059	ICGC_MB59	6929718009_R03C02	111223__52_53_Jones_SampleMethylationProfile_allData_noAnno	MB59	Frozen	dkfz0661	SHH		SHH	0.0314605	0.917078	0.0293655	0.0220958	wt	wt
10060	ICGC_MB60	6929718009_R04C02	111223__52_53_Jones_SampleMethylationProfile_allData_noAnno	MB60	Frozen	dkfz0248	SHH		SHH	0.0657751	0.885467	0.0263741	0.0223838	wt	wt
10061	ICGC_MB61	6929718009_R05C02	111223__52_53_Jones_SampleMethylationProfile_allData_noAnno	MB61	Frozen	dkfz0249	SHH		SHH	0.0248217	0.92375	0.0215147	0.0299132	wt	wt
10062	ICGC_MB62	9968646139_R04C01	140708_Meth167_Brabetz_Jones_Kratochwil_Capper_frfr_SampleMethylationProfile_all_noAnno	MB62	Frozen	dkfz0250	SHH		SHH	0.0354816	0.769404	0.114163	0.080951	wt	wt
10063	ICGC_MB63	6929718009_R06C02	111223__52_53_Jones_SampleMethylationProfile_allData_noAnno	MB63	Frozen	dkfz0251	SHH		SHH	0.0217443	0.924776	0.0296432	0.0238368	wt	wt
10064	ICGC_MB64	6929718020_R01C01	111223__52_53_Jones_SampleMethylationProfile_allData_noAnno	MB64	Frozen	dkfz0560	Group 3/4	VIII	Group 4	0.0165492	0.0139873	0.0146766	0.954787	wt	wt
10065	ICGC_MB65	6929718020_R02C01	111223__52_53_Jones_SampleMethylationProfile_allData_noAnno	MB65	Frozen	dkfz0662	Group 3/4	VII	Group 4	0.0160536	0.0168372	0.0171067	0.950003	wt	wt
10066	ICGC_MB66	6929718020_R03C01	111223__52_53_Jones_SampleMethylationProfile_allData_noAnno	MB66	Frozen		SHH		SHH	0.0362541	0.892383	0.0475389	0.0238243	wt	wt
10067	ICGC_MB67	6929718020_R04C01	111223__52_53_Jones_SampleMethylationProfile_allData_noAnno	MB67	Frozen		SHH		SHH	0.0187289	0.938199	0.0216839	0.0213883	wt	wt
10068	ICGC_MB68	6929718020_R05C01	111223__52_53_Jones_SampleMethylationProfile_allData_noAnno	MB68	Frozen	dkfz0561	SHH		SHH	0.0234852	0.910099	0.0323927	0.0340235	wt	wt
10070	ICGC_MB70	6929718020_R01C02	111223__52_53_Jones_SampleMethylationProfile_allData_noAnno	MB70	Frozen	dkfz0562	Group 3/4	VII	Group 4	0.00950835	0.012107	0.0122808	0.966104	wt	wt
10071	ICGC_MB71	6929718020_R02C02	111223__52_53_Jones_SampleMethylationProfile_allData_noAnno	MB71	Frozen	dkfz0563	Group 3/4	VIII	Group 4	0.0116893	0.0136842	0.0111204	0.963506	wt	wt
10074	ICGC_MB74	6247004027_R02C01	120413__58A_Sturm_SampleMethylationProfile_all_noAnno	MB74	Frozen	dkfz0347	SHH		SHH	0.0207677	0.921237	0.0375861	0.0204088	wt	wt
10079	ICGC_MB79	6247004027_R03C01	120413__58A_Sturm_SampleMethylationProfile_all_noAnno	MB79	Frozen	dkfz0368	SHH		SHH	0.0224294	0.921871	0.027851	0.0278484	wt	wt
10081	ICGC_MB81	6247004027_R05C01	120413__58A_Sturm_SampleMethylationProfile_all_noAnno	MB81	Frozen	dkfz0366	SHH		SHH	0.0200288	0.929862	0.0213012	0.0288083	wt	wt
10082	ICGC_MB82	6247004027_R06C01	120413__58A_Sturm_SampleMethylationProfile_all_noAnno	MB82	Frozen	dkfz0362	SHH		SHH	0.0191139	0.928079	0.0199775	0.0328294	wt	wt
10083	ICGC_MB83	6229017094_R01C01	120315__57_Sturm_SampleMethylationProfile_allData_noAnno	MB83	Frozen	dkfz0663	Group 3/4	VIII	Group 4	0.0133912	0.0122785	0.015225	0.959105	wt	wt
10084	ICGC_MB84	6229017094_R02C01	120315__57_Sturm_SampleMethylationProfile_allData_noAnno	MB84	Frozen	dkfz0564	Group 3/4	VII	Group 4	0.0124056	0.0124977	0.052949	0.922148	wt	wt
10085	ICGC_MB85	6229017094_R03C01	120315__57_Sturm_SampleMethylationProfile_allData_noAnno	MB85	Frozen	dkfz0565	Group 3/4	VII	Group 4	0.00826417	0.00955527	0.0172796	0.964901	wt	wt
10086	ICGC_MB86	6229017094_R04C01	120315__57_Sturm_SampleMethylationProfile_allData_noAnno	MB86	Frozen		Group 3/4	VI	Group 4	0.0109555	0.012277	0.0225995	0.954168	wt	wt
10088	ICGC_MB88	6229017094_R05C01	120315__57_Sturm_SampleMethylationProfile_allData_noAnno	MB88	Frozen	dkfz1869	SHH		SHH	0.023346	0.899526	0.0517668	0.0253614	wt	wt
10089	ICGC_MB89	6229017094_R06C01	120315__57_Sturm_SampleMethylationProfile_allData_noAnno	MB89	Frozen		Group 3/4	iii	Group 3	0.0112242	0.0120505	0.929891	0.0468344	amplified	wt
10090	ICGC_MB90	6229017094_R01C02	120315__57_Sturm_SampleMethylationProfile_allData_noAnno	MB90	Frozen	dkfz0566	Group 3/4	IV	Group 3	0.0121243	0.0108208	0.970279	0.00677616	wt	wt
10091	ICGC_MB91	6229017094_R02C02	120315__57_Sturm_SampleMethylationProfile_allData_noAnno	MB91	Frozen	dkfz0784	Group 3/4	VIII	Group 4	0.00901859	0.0101576	0.0208519	0.959972	wt	wt
10092	ICGC_MB92	6229017094_R03C02	120315__57_Sturm_SampleMethylationProfile_allData_noAnno	MB92	Frozen	dkfz0567	Group 3/4	VII	Group 4	0.00998893	0.00993297	0.0461338	0.933944	wt	wt
10094	ICGC_MB94	6247004027_R04C02	120413__58A_Sturm_SampleMethylationProfile_all_noAnno	MB94	Frozen	dkfz0568	Group 3/4	VI	Group 4	0.0137458	0.0102628	0.030205	0.945786	wt	amplified
10095	ICGC_MB95	6247004027_R05C02	120413__58A_Sturm_SampleMethylationProfile_all_noAnno	MB95	Frozen	dkfz0569	Group 3/4	II	Group 3	0.0251013	0.0242175	0.934211	0.0164703	wt	wt
10096	ICGC_MB96	6229017094_R04C02	120315__57_Sturm_SampleMethylationProfile_allData_noAnno	MB96	Frozen	dkfz0570	Group 3/4	III	Group 3	0.00549366	0.00653778	0.984051	0.00391742	wt	wt
10098	ICGC_MB98	6229017094_R05C02	120315__57_Sturm_SampleMethylationProfile_allData_noAnno	MB98	Frozen	dkfz0571	Group 3/4	iii	Group 3	0.0159494	0.0111077	0.851721	0.121222	wt	wt
10099	ICGC_MB99	6229017094_R06C02	120315__57_Sturm_SampleMethylationProfile_allData_noAnno	MB99	Frozen	dkfz0572	Group 3/4	viii	Group 4	0.00798002	0.00775852	0.0100952	0.974166	wt	wt
10101	ICGC_MB101	6752625054_R01C01	120618__60AB_Bender_Jones_SampleMethylationProfile_all_noAnno	MB101	Frozen	dkfz0761	SHH		SHH	0.0220234	0.895933	0.0340166	0.0480269	wt	wt
10102	ICGC_MB102	6752625054_R02C01	120618__60AB_Bender_Jones_SampleMethylationProfile_all_noAnno	MB102	Frozen	dkfz0762	SHH		SHH	0.0198573	0.911869	0.03316	0.035114	wt	wt
10104	ICGC_MB104	6752625054_R04C01	120618__60AB_Bender_Jones_SampleMethylationProfile_all_noAnno	MB104	Frozen	dkfz0764	SHH		SHH	0.0199626	0.92377	0.0221238	0.0341439	wt	wt
10106	ICGC_MB106	6752625054_R05C01	120618__60AB_Bender_Jones_SampleMethylationProfile_all_noAnno	MB106	Frozen	dkfz0765	Group 3/4	II	Group 3	0.0090879	0.00828962	0.976951	0.00567134	amplified	wt
10107	ICGC_MB107	6752625054_R06C01	120618__60AB_Bender_Jones_SampleMethylationProfile_all_noAnno	MB107	Frozen	dkfz0766	WNT		WNT	0.899392	0.0294659	0.0364157	0.0347268	wt	wt
10108	ICGC_MB108	6752625054_R01C02	120618__60AB_Bender_Jones_SampleMethylationProfile_all_noAnno	MB108	Frozen	dkfz0767	Group 3/4	VII	Group 4	0.00994069	0.0114568	0.0144978	0.964105	wt	wt
10110	ICGC_MB110	6752625054_R02C02	120618__60AB_Bender_Jones_SampleMethylationProfile_all_noAnno	MB110	Frozen	dkfz0768	Group 3/4	VI	Group 4	0.0105075	0.0120381	0.0382366	0.939218	wt	wt
10111	ICGC_MB111	8622007026_R04C02	121023__70_Jones_SampleMethylationProfile_all_NoAnno	MB111	Frozen	dkfz0858	Group 3/4	II	Group 3	0.0169209	0.0145591	0.958501	0.0100189	wt	wt
10112	ICGC_MB112	6752625054_R03C02	120618__60AB_Bender_Jones_SampleMethylationProfile_all_noAnno	MB112	Frozen	dkfz0769	WNT		WNT	0.892358	0.0316647	0.0367042	0.0392732	wt	wt
10113	ICGC_MB113	6752625054_R04C02	120618__60AB_Bender_Jones_SampleMethylationProfile_all_noAnno	MB113	Frozen	dkfz0770	WNT		WNT	0.91545	0.0326617	0.024048	0.02784	wt	wt
10114	ICGC_MB114	6752625054_R05C02	120618__60AB_Bender_Jones_SampleMethylationProfile_all_noAnno	MB114	Frozen	dkfz0771	Group 3/4	VIII	Group 4	0.00939603	0.00839227	0.0103031	0.971909	wt	wt
10115	ICGC_MB115	6752625054_R06C02	120618__60AB_Bender_Jones_SampleMethylationProfile_all_noAnno	MB115	Frozen	dkfz0772	Group 3/4	VIII	Group 4	0.00817069	0.00885696	0.00611006	0.976862	wt	wt
10117	ICGC_MB117	6752625079_R05C01	120622__61AB_Jones_complete_noAnno	MB117	Frozen	dkfz0773	WNT		WNT	0.889657	0.0352114	0.0394098	0.0357216	wt	wt
10118	ICGC_MB118	6752625079_R06C01	120622__61AB_Jones_complete_noAnno	MB118	Frozen	dkfz0774	Group 3/4	viii	Group 4	0.0162476	0.017816	0.0835046	0.882432	wt	wt
10119	ICGC_MB119	6752625079_R01C02	120622__61AB_Jones_complete_noAnno	MB119	Frozen	dkfz0775	Group 3/4	VII	Group 4	0.0122971	0.0124182	0.0284817	0.946803	wt	wt
10121	ICGC_MB121	6752625079_R02C02	120622__61AB_Jones_complete_noAnno	MB121	Frozen	dkfz0776	Group 3/4	VIII	Group 4	0.0100529	0.0093135	0.00945252	0.971181	wt	wt
10122	ICGC_MB122	6752625079_R03C02	120622__61AB_Jones_complete_noAnno	MB122	Frozen	dkfz0777	WNT		WNT	0.876831	0.0306264	0.0554159	0.0371264	wt	wt
10124	ICGC_MB124	6752625079_R04C02	120622__61AB_Jones_complete_noAnno	MB124	Frozen	dkfz0778	WNT		WNT	0.884323	0.0357021	0.0443987	0.0355764	wt	wt
10125	ICGC_MB125	9968646139_R05C01	140708_Meth167_Brabetz_Jones_Kratochwil_Capper_frfr_SampleMethylationProfile_all_noAnno	MB125	Frozen	dkfz0596	SHH		SHH	0.0333271	0.875507	0.0442504	0.046916	wt	wt
10126	ICGC_MB126	7970376163_R03C02	141209_Toronto_PaulNov2014	MB-1112	Frozen		SHH		SHH	0.0250505	0.923835	0.0208424	0.0302723	wt	wt
10128	ICGC_MB128	8622007025_R01C02	121023__70_Jones_SampleMethylationProfile_all_NoAnno	MB128	Frozen	dkfz0859	WNT		WNT	0.876966	0.0555236	0.0370188	0.0304912	wt	wt
10129	ICGC_MB129	8622007025_R02C02	121023__70_Jones_SampleMethylationProfile_all_NoAnno	MB129	Frozen		Group 3/4	VII	Group 4	0.00726504	0.0068113	0.0235288	0.962395	wt	wt
10130	ICGC_MB130	8622007025_R03C02	121023__70_Jones_SampleMethylationProfile_all_NoAnno	MB130	Frozen	dkfz0861	WNT		WNT	0.900732	0.0316187	0.0373958	0.0302536	wt	wt
10131	ICGC_MB131	8622007025_R04C02	121023__70_Jones_SampleMethylationProfile_all_NoAnno	MB131	Frozen	dkfz0862	Group 3/4	II	Group 3	0.0139259	0.0119751	0.968064	0.00603481	amplified	wt
10132	ICGC_MB132	8622007025_R05C02	121023__70_Jones_SampleMethylationProfile_all_NoAnno	MB132	Frozen		SHH		SHH	0.0178895	0.933551	0.0243198	0.0242395	wt	wt
10134	ICGC_MB134	8622007026_R01C01	121023__70_Jones_SampleMethylationProfile_all_NoAnno	MB134	Frozen	dkfz0863	Group 3/4	v	Group 3	0.0275532	0.0245024	0.823853	0.124092	wt	wt
10136	ICGC_MB136	8622007026_R03C01	121023__70_Jones_SampleMethylationProfile_all_NoAnno	MB136	Frozen	dkfz0864	SHH		SHH	0.038916	0.796654	0.101493	0.0629372	wt	wt
10137	ICGC_MB137	8622007026_R04C01	121023__70_Jones_SampleMethylationProfile_all_NoAnno	MB137	Frozen	dkfz0865	SHH		SHH	0.0287376	0.894269	0.0538719	0.0231216	wt	amplified
10139	ICGC_MB139	8622007026_R06C01	121023__70_Jones_SampleMethylationProfile_all_NoAnno	MB139	Frozen	dkfz0866	Group 3/4	III	Group 3	0.00596983	0.0062951	0.98338	0.00435502	wt	wt
10140	ICGC_MB140	8622007026_R01C02	121023__70_Jones_SampleMethylationProfile_all_NoAnno	MB140	Frozen	dkfz0867	WNT		WNT	0.56927	0.117341	0.167643	0.145746	wt	wt
10141	ICGC_MB141	8622007026_R02C02	121023__70_Jones_SampleMethylationProfile_all_NoAnno	MB141	Frozen	dkfz0868	Group 3/4	VII	Group 3	0.028444	0.022214	0.824148	0.125194	wt	wt
10142	ICGC_MB142	8622007026_R03C02	121023__70_Jones_SampleMethylationProfile_all_NoAnno	MB142	Frozen	dkfz1384	SHH		SHH	0.0265368	0.899051	0.0433892	0.0310229	wt	wt
10143	ICGC_MB143	9855358048_R05C01	140926_Meth184_185_Capper_Jones_SampleMethylationProfile_all_noAnno	ICGC_MB143	Frozen	dkfz0614	SHH		SHH	0.0200411	0.930003	0.0225551	0.0274004	wt	wt
10144	ICGC_MB144	8622007132_R02C01	130116__77__78_Jones_Johann_SampleMethylationProfile_all_noAnno	ICGC_MB144	Frozen		Group 3/4	III	Group 3	0.0166615	0.0155181	0.830171	0.137649	wt	wt
10145	ICGC_MB145	8622007132_R03C01	130116__77__78_Jones_Johann_SampleMethylationProfile_all_noAnno	ICGC_MB145	Frozen		SHH		SHH	0.0175225	0.923845	0.0413843	0.0172484	wt	wt
10146	ICGC_MB146	8622007132_R04C01	130116__77__78_Jones_Johann_SampleMethylationProfile_all_noAnno	ICGC_MB146	Frozen	dkfz1899	Group 3/4	VII	Group 3	0.0331016	0.0300345	0.720392	0.216472	wt	wt
10147	ICGC_MB147	8622007132_R05C01	130116__77__78_Jones_Johann_SampleMethylationProfile_all_noAnno	ICGC_MB147	Frozen		Group 3/4	VIII	Group 4	0.0103693	0.0109706	0.00714069	0.971519	wt	wt
10148	ICGC_MB148	8622007132_R06C01	130116__77__78_Jones_Johann_SampleMethylationProfile_all_noAnno	ICGC_MB148	Frozen		WNT		WNT	0.742721	0.0737578	0.0997333	0.0837878	wt	wt
10149	ICGC_MB149	9379086119_R03C01	131118_Meth124_frfr_Jones_Bender_Capper_SampleMethylationProfile_all_NoAnno	ICGC_MB150	Frozen		Group 3/4	IV	Group 3	0.0152048	0.0146973	0.9611	0.00899766	wt	wt
10152	ICGC_MB152	9855358048_R04C02	140926_Meth184_185_Capper_Jones_SampleMethylationProfile_all_noAnno	ICGC_MB152	Frozen	dkfz0370	Group 3/4	ii	Group 3	0.0112798	0.0115176	0.9695	0.0077026	wt	wt
10153	ICGC_MB153	9855358048_R05C02	140926_Meth184_185_Capper_Jones_SampleMethylationProfile_all_noAnno	ICGC_MB153	Frozen	dkfz0374	Group 3/4	III	Group 3	0.0176498	0.016052	0.940834	0.0254641	wt	wt
10154	ICGC_MB154	9855358048_R06C02	140926_Meth184_185_Capper_Jones_SampleMethylationProfile_all_noAnno	ICGC_MB154	Frozen	dkfz0376	Group 3/4	VI	Group 4	0.0137422	0.0140316	0.0334533	0.938773	wt	wt
10155	ICGC_MB155	9297949147_R01C01	130628_Meth97_Jones_frfr_SampleMethylationProfile_all_NoAnno	ICGC_MB155	Frozen		SHH		SHH	0.0495287	0.701484	0.181271	0.0677159	wt	wt
10157	ICGC_MB157	9297949147_R03C01	130628_Meth97_Jones_frfr_SampleMethylationProfile_all_NoAnno	ICGC_MB157	Frozen	dkfz1385	Group 3/4	VI	Group 4	0.018598	0.0217024	0.042254	0.917446	wt	wt
10159	ICGC_MB159	9297949147_R05C01	130628_Meth97_Jones_frfr_SampleMethylationProfile_all_NoAnno	ICGC_MB159	Frozen	dkfz1387	SHH		SHH	0.0252134	0.888962	0.0539568	0.0318675	wt	wt
10160	ICGC_MB160	9297949147_R06C01	130628_Meth97_Jones_frfr_SampleMethylationProfile_all_NoAnno	ICGC_MB160	Frozen		Group 3/4	vi	Group 4	0.0103407	0.0100832	0.0500158	0.92956	wt	wt
10161	ICGC_MB161	9297949147_R01C02	130628_Meth97_Jones_frfr_SampleMethylationProfile_all_NoAnno	ICGC_MB161	Frozen		Group 3/4	IV	Group 3	0.0106698	0.0121644	0.97018	0.00698594	wt	wt
10163	ICGC_MB163	9305216199_R01C01	130705_Meth98_Jones_SampleMethylationProfile_all_NoAnno	ICGC_MB163	Frozen	dkfz1303	Group 3/4	VIII	Group 4	0.0114265	0.0118442	0.00899758	0.967732	wt	wt
10164	ICGC_MB164	9296930039_R05C02	130528_Meth93_Jones_SampleMethylationProfile_all_NoAnno	ICGC_MB164	Frozen	dkfz1313	Group 3/4	iii	Group 3	0.01253	0.0108957	0.891683	0.0848912	wt	wt
10165	ICGC_MB165	9296930039_R06C02	130528_Meth93_Jones_SampleMethylationProfile_all_NoAnno	ICGC_MB165	Frozen	dkfz1314	Group 3/4	iii	Group 3	0.0152835	0.0288686	0.65731	0.298538	wt	amplified
10166	ICGC_MB166	9297949033_R01C01	130610_Meth94_Jones_SampleMethylationProfile_all_NoAnno	ICGC_MB166	Frozen	dkfz1315	Group 3/4	IV	Group 3	0.0220335	0.0195732	0.814256	0.144137	wt	wt
10167	ICGC_MB167	9305216199_R02C01	130705_Meth98_Jones_SampleMethylationProfile_all_NoAnno	ICGC_MB167	Frozen	dkfz1304	SHH		SHH	0.02445	0.912368	0.0386922	0.0244901	wt	wt
10168	ICGC_MB168	9297949033_R02C01	130610_Meth94_Jones_SampleMethylationProfile_all_NoAnno	ICGC_MB168	Frozen	dkfz1316	Group 3/4	III	Group 3	0.0215717	0.0192331	0.552417	0.406779	wt	wt
10170	ICGC_MB170	9297949033_R04C01	130610_Meth94_Jones_SampleMethylationProfile_all_NoAnno	ICGC_MB170	Frozen	dkfz1318	Group 3/4	II	Group 3	0.0642635	0.0258988	0.874302	0.0355361	wt	wt
10171	ICGC_MB171	9297949033_R05C01	130610_Meth94_Jones_SampleMethylationProfile_all_NoAnno	ICGC_MB171	Frozen		SHH		SHH	0.0226456	0.907373	0.0401595	0.0298219	wt	wt
10174	ICGC_MB174	9297949033_R01C02	130610_Meth94_Jones_SampleMethylationProfile_all_NoAnno	ICGC_MB174	Frozen	dkfz1321	Group 3/4	VI	Group 4	0.0114198	0.0131361	0.0687348	0.906709	wt	wt
10175	ICGC_MB175	9297949033_R02C02	130610_Meth94_Jones_SampleMethylationProfile_all_NoAnno	ICGC_MB175	Frozen	dkfz1322	Group 3/4	VIII	Group 4	0.0108226	0.0105629	0.00901438	0.9696	wt	wt
10176	ICGC_MB176	9297949033_R03C02	130610_Meth94_Jones_SampleMethylationProfile_all_NoAnno	ICGC_MB176	Frozen	dkfz1323	WNT		WNT	0.801622	0.0791055	0.0633466	0.0559263	wt	wt
10177	ICGC_MB177	9297949033_R04C02	130610_Meth94_Jones_SampleMethylationProfile_all_NoAnno	ICGC_MB177	Frozen	dkfz1324	Group 3/4	V	Group 4	0.0400472	0.0311328	0.234307	0.694513	wt	amplified
10178	ICGC_MB178	9297949033_R05C02	130610_Meth94_Jones_SampleMethylationProfile_all_NoAnno	ICGC_MB178	Frozen	dkfz1325	SHH		SHH	0.036807	0.872748	0.0469568	0.0434887	wt	wt
10179	ICGC_MB179	9297949033_R06C02	130610_Meth94_Jones_SampleMethylationProfile_all_NoAnno	ICGC_MB179	Frozen	dkfz1326	SHH		SHH	0.0451923	0.869888	0.0518157	0.0331045	wt	wt
10180	ICGC_MB180	9297949037_R01C01	130610_Meth94_Jones_SampleMethylationProfile_all_NoAnno	ICGC_MB180	Frozen	dkfz1327	SHH		SHH	0.043697	0.635249	0.216427	0.104628	wt	wt
10181	ICGC_MB181	9297949037_R02C01	130610_Meth94_Jones_SampleMethylationProfile_all_NoAnno	ICGC_MB181	Frozen		SHH		SHH	0.0215088	0.926086	0.0254418	0.0269631	wt	wt
10183	ICGC_MB183	9297949037_R04C01	130610_Meth94_Jones_SampleMethylationProfile_all_NoAnno	ICGC_MB183	Frozen	dkfz1330	Group 3/4	VII	Group 4	0.032562	0.0383277	0.173143	0.755968	wt	amplified
10184	ICGC_MB184	9297949037_R05C01	130610_Meth94_Jones_SampleMethylationProfile_all_NoAnno	ICGC_MB184	Frozen		Group 3/4	VIII	Group 4	0.00955272	0.0110388	0.00849042	0.970918	wt	wt
10185	ICGC_MB185	9297949037_R06C01	130610_Meth94_Jones_SampleMethylationProfile_all_NoAnno	ICGC_MB185	Frozen	dkfz1332	Group 3/4	VIII	Group 4	0.0117414	0.0125269	0.00941576	0.966316	wt	wt
10187	ICGC_MB187	9305216199_R04C01	130705_Meth98_Jones_SampleMethylationProfile_all_NoAnno	ICGC_MB187	Frozen	dkfz1306	SHH		SHH	0.0374657	0.831926	0.0762871	0.0543214	wt	wt
10188	ICGC_MB188	9297949037_R01C02	130610_Meth94_Jones_SampleMethylationProfile_all_NoAnno	ICGC_MB188	Frozen	dkfz1333	Group 3/4	IV	Group 3	0.0110213	0.0102659	0.971282	0.00743025	wt	wt
10189	ICGC_MB189	9305216199_R05C01	130705_Meth98_Jones_SampleMethylationProfile_all_NoAnno	ICGC_MB189	Frozen	dkfz1307	Group 3/4	VIII	Group 4	0.0102711	0.010603	0.00910037	0.970025	wt	wt
10190	ICGC_MB190	9305216199_R06C01	130705_Meth98_Jones_SampleMethylationProfile_all_NoAnno	ICGC_MB190	Frozen	dkfz1308	Group 3/4	III	Group 3	0.00600815	0.00744711	0.974385	0.0121598	amplified	wt
10193	ICGC_MB193	9305216163_R03C01	130614_Meth95_Jones_SampleMethylationProfile_all_NoAnno	ICGC_MB193	Frozen		SHH		SHH	0.0329919	0.851695	0.0680906	0.0472221	wt	wt
10194	ICGC_MB194	9305216163_R04C01	130614_Meth95_Jones_SampleMethylationProfile_all_NoAnno	ICGC_MB194	Frozen	dkfz1335	SHH		SHH	0.0207659	0.938415	0.0190828	0.0217368	wt	wt
10198	ICGC_MB198	9305216163_R01C02	130614_Meth95_Jones_SampleMethylationProfile_all_NoAnno	ICGC_MB198	Frozen	dkfz1339	Group 3/4	V	Group 3	0.0149212	0.0163875	0.565794	0.402897	amplified	inconclusive
10199	ICGC_MB199	9305216163_R02C02	130614_Meth95_Jones_SampleMethylationProfile_all_NoAnno	ICGC_MB199	Frozen	dkfz1340	Group 3/4	V	Group 4	0.0214285	0.0142963	0.412293	0.551982	wt	wt
10204	ICGC_MB204	9305216163_R05C02	130614_Meth95_Jones_SampleMethylationProfile_all_NoAnno	ICGC_MB204	Frozen	dkfz1345	SHH		SHH	0.0222308	0.911458	0.0287017	0.0376099	wt	wt
10205	ICGC_MB205	9305216163_R06C02	130614_Meth95_Jones_SampleMethylationProfile_all_NoAnno	ICGC_MB205	Frozen	dkfz1346	Group 3/4	V	Group 3	0.0268103	0.0208795	0.526267	0.426043	wt	wt
10206	ICGC_MB206	9305216168_R01C01	130614_Meth95_Jones_SampleMethylationProfile_all_NoAnno	ICGC_MB206	Frozen	dkfz1870	SHH		SHH	0.022994	0.915341	0.0393011	0.0223635	wt	wt
10208	ICGC_MB208	9305216199_R04C02	130705_Meth98_Jones_SampleMethylationProfile_all_NoAnno	ICGC_MB208	Frozen		Group 3/4	VII	Group 4	0.0137246	0.0138414	0.057487	0.914947	wt	wt
10211	ICGC_MB211	9305651041_R01C02	130712_Meth99_Jones_SamplemethylationProfile_all_NoAnno	ICGC_MB211	Frozen		Group 3/4	I	Group 4	0.0223913	0.0197274	0.20321	0.754671	wt	wt
10213	ICGC_MB213	9305651054_R01C02	130719_Meth100_Jones_SampleMethylationProfile_all_NoAnno	MB213	Frozen	dkfz1413	Group 3/4	VIII	Group 4	0.00950087	0.0123679	0.00972019	0.968411	wt	wt
10214	ICGC_MB214	9374341006_R02C01	130823_Meth105_Jones_frfr_SampleMethylationProfile_all_noAnno	ICGC_MB214	Frozen		SHH		SHH	0.0280834	0.837168	0.0904473	0.0443012	wt	wt
10216	ICGC_MB216	9374341006_R04C01	130823_Meth105_Jones_frfr_SampleMethylationProfile_all_noAnno	ICGC_MB216	Frozen		SHH		SHH	0.0571148	0.730739	0.121824	0.0903225	wt	wt
10217	ICGC_MB217	9374341006_R05C01	130823_Meth105_Jones_frfr_SampleMethylationProfile_all_noAnno	ICGC_MB217	Frozen		SHH		SHH	0.0437885	0.755298	0.0990634	0.10185	wt	wt
10224	ICGC_MB224	9379086088_R01C01	131118_Meth124_frfr_Jones_Bender_Capper_SampleMethylationProfile_all_NoAnno	ICGC_MB224	Frozen	dkfz1389	Group 3/4	VII	Group 4	0.0131618	0.0132496	0.0542042	0.919384	wt	wt
10225	ICGC_MB225	9379086088_R06C01	131118_Meth124_frfr_Jones_Bender_Capper_SampleMethylationProfile_all_NoAnno	ICGC_MB225	Frozen	dkfz1390	Group 3/4	II	Group 3	0.0108822	0.00955466	0.974802	0.00476073	wt	wt
10226	ICGC_MB226	9379086088_R05C02	131118_Meth124_frfr_Jones_Bender_Capper_SampleMethylationProfile_all_NoAnno	ICGC_MB226	Frozen	dkfz1414	Group 3/4	II	Group 3	0.0110728	0.0115637	0.97242	0.00494386	wt	wt
10227	ICGC_MB227	9379086089_R04C01	131118_Meth124_frfr_Jones_Bender_Capper_SampleMethylationProfile_all_NoAnno	ICGC_MB227	Frozen	dkfz1392	Group 3/4	vi	Group 4	0.00731451	0.00832991	0.0098162	0.974539	wt	wt
10228	ICGC_MB228	9379086089_R03C02	131118_Meth124_frfr_Jones_Bender_Capper_SampleMethylationProfile_all_NoAnno	ICGC_MB228	Frozen	dkfz1393	Group 3/4	VIII	Group 4	0.00892479	0.0102005	0.0190633	0.961811	wt	wt
10229	ICGC_MB229	9379086095_R02C01	131118_Meth124_frfr_Jones_Bender_Capper_SampleMethylationProfile_all_NoAnno	ICGC_MB229	Frozen		Group 3/4	VIII	Group 4	0.0144738	0.0170019	0.025194	0.94333	wt	wt
10230	ICGC_MB230	9379086095_R06C01	131118_Meth124_frfr_Jones_Bender_Capper_SampleMethylationProfile_all_NoAnno	ICGC_MB230	Frozen	dkfz1561	Group 3/4	I	Group 4	0.0104958	0.00871	0.44871	0.532084	wt	wt
10232	ICGC_MB232	9379086088_R02C01	131118_Meth124_frfr_Jones_Bender_Capper_SampleMethylationProfile_all_NoAnno	ICGC_MB232	Frozen	dkfz1562	Group 3/4	V	Group 4	0.0235182	0.0209668	0.376467	0.579048	wt	wt
10233	ICGC_MB233	9379086088_R01C02	131118_Meth124_frfr_Jones_Bender_Capper_SampleMethylationProfile_all_NoAnno	ICGC_MB233	Frozen	dkfz1415	Group 3/4	VIII	Group 4	0.00908337	0.0119247	0.00602148	0.97297	wt	wt
10234	ICGC_MB234	9379086088_R06C02	131118_Meth124_frfr_Jones_Bender_Capper_SampleMethylationProfile_all_NoAnno	ICGC_MB234	Frozen	dkfz1395	SHH		SHH	0.0269032	0.926029	0.0307587	0.0163093	wt	wt
10235	ICGC_MB235	9379086089_R05C01	131118_Meth124_frfr_Jones_Bender_Capper_SampleMethylationProfile_all_NoAnno	ICGC_MB235	Frozen	dkfz1396	Group 3/4	IV	Group 3	0.0289201	0.0286703	0.89354	0.0488694	wt	wt
10236	ICGC_MB236	9379086089_R04C02	131118_Meth124_frfr_Jones_Bender_Capper_SampleMethylationProfile_all_NoAnno	ICGC_MB236	Frozen		Group 3/4	VIII	Group 4	0.00979235	0.011164	0.03805	0.940994	wt	wt
10237	ICGC_MB237	9379086095_R03C01	131118_Meth124_frfr_Jones_Bender_Capper_SampleMethylationProfile_all_NoAnno	ICGC_MB237	Frozen	dkfz1416	Group 3/4	viii	Group 4	0.0117706	0.0102522	0.00905865	0.968919	wt	wt
10239	ICGC_MB239	9379086095_R04C02	131118_Meth124_frfr_Jones_Bender_Capper_SampleMethylationProfile_all_NoAnno	ICGC_MB239	Frozen	dkfz1417	SHH		SHH	0.025219	0.928194	0.0280539	0.0185332	wt	wt
10240	ICGC_MB240	9379086088_R03C01	131118_Meth124_frfr_Jones_Bender_Capper_SampleMethylationProfile_all_NoAnno	ICGC_MB240	Frozen	dkfz1399	Group 3/4	v	Group 4	0.00913924	0.0107895	0.0279032	0.952168	wt	amplified
10241	ICGC_MB241	9379086088_R02C02	131118_Meth124_frfr_Jones_Bender_Capper_SampleMethylationProfile_all_NoAnno	ICGC_MB241	Frozen	dkfz1418	Group 3/4	viii	Group 4	0.00976918	0.00974204	0.00954501	0.970944	wt	wt
10242	ICGC_MB242	9379086089_R01C01	131118_Meth124_frfr_Jones_Bender_Capper_SampleMethylationProfile_all_NoAnno	ICGC_MB242	Frozen		WNT		WNT	0.856743	0.0578399	0.0448369	0.0405803	wt	wt
10243	ICGC_MB243	9379086089_R06C01	131118_Meth124_frfr_Jones_Bender_Capper_SampleMethylationProfile_all_NoAnno	ICGC_MB243	Frozen	dkfz1401	SHH		SHH	0.0221781	0.886818	0.0648032	0.0262007	wt	wt
10244	ICGC_MB244	9379086089_R05C02	131118_Meth124_frfr_Jones_Bender_Capper_SampleMethylationProfile_all_NoAnno	ICGC_MB244	Frozen	dkfz1419	SHH		SHH	0.0333081	0.880872	0.0457602	0.0400602	wt	wt
10246	ICGC_MB246	9379086095_R02C02	131118_Meth124_frfr_Jones_Bender_Capper_SampleMethylationProfile_all_NoAnno	ICGC_MB246	Frozen	dkfz1404	SHH		SHH	0.0229127	0.92588	0.0287769	0.0224302	wt	wt
10247	ICGC_MB247	9379086095_R05C02	131118_Meth124_frfr_Jones_Bender_Capper_SampleMethylationProfile_all_NoAnno	ICGC_MB247	Frozen	dkfz1563	Group 3/4	II	Group 3	0.0127371	0.0127072	0.96749	0.00706543	wt	wt
10248	ICGC_MB248	9379086088_R04C01	131118_Meth124_frfr_Jones_Bender_Capper_SampleMethylationProfile_all_NoAnno	ICGC_MB248	Frozen	dkfz1421	Group 3/4	II	Group 3	0.00838587	0.0096378	0.977972	0.00400455	amplified	wt
10249	ICGC_MB249	9379086088_R03C02	131118_Meth124_frfr_Jones_Bender_Capper_SampleMethylationProfile_all_NoAnno	ICGC_MB249	Frozen	dkfz1422	Group 3/4	VIII	Group 4	0.00973909	0.0100082	0.00531845	0.974934	wt	wt
10250	ICGC_MB250	9379086089_R02C01	131118_Meth124_frfr_Jones_Bender_Capper_SampleMethylationProfile_all_NoAnno	ICGC_MB250	Frozen	dkfz1423	SHH		SHH	0.0271285	0.887095	0.0549761	0.0308006	wt	wt
10252	ICGC_MB252	9374341116_R01C01	130823_Meth105_Jones_frfr_SampleMethylationProfile_all_noAnno	ICGC_MB252	Frozen	dkfz1311	Group 3/4	VIII	Group 4	0.0086512	0.00996696	0.00881674	0.972565	wt	wt
10256	ICGC_MB256	9534104046_R04C02	140627_Meth165_Johann_Jones_Capper_frfr_SampleMethylationProfile_all_noAnno	ICGC_MB256	Frozen		WNT		WNT	0.848621	0.0629457	0.0434587	0.0449742	wt	wt
10260	ICGC_MB260	9741950152_R05C01	140516_Meth157_Jones_Capper_Kratochwil_Bender_SampleMethylationProfile_all_noAnno	ICGC_MB260	Frozen	dkfz1718	Group 3/4	II	Group 3	0.0156499	0.0162262	0.954527	0.0135972	amplified	wt
10261	ICGC_MB261	9741950152_R06C01	140516_Meth157_Jones_Capper_Kratochwil_Bender_SampleMethylationProfile_all_noAnno	ICGC_MB261	Frozen		Group 3/4	VII	Group 4	0.0162848	0.0142398	0.174161	0.795315	wt	wt
10262	ICGC_MB262	9741950152_R01C02	140516_Meth157_Jones_Capper_Kratochwil_Bender_SampleMethylationProfile_all_noAnno	ICGC_MB262	Frozen	dkfz1719	SHH		SHH	0.0322797	0.834543	0.0697958	0.0633815	wt	wt
10264	ICGC_MB264	9741950152_R03C02	140516_Meth157_Jones_Capper_Kratochwil_Bender_SampleMethylationProfile_all_noAnno	ICGC_MB264	Frozen	dkfz1637	Group 3/4	VII	Group 4	0.0135181	0.0158802	0.0590419	0.91156	wt	wt
10265	ICGC_MB265	9741950152_R04C02	140516_Meth157_Jones_Capper_Kratochwil_Bender_SampleMethylationProfile_all_noAnno	ICGC_MB265	Frozen	dkfz1721	Group 3/4	VI	Group 4	0.00903375	0.00952611	0.012091	0.969349	wt	wt
10266	ICGC_MB266	9741950152_R05C02	140516_Meth157_Jones_Capper_Kratochwil_Bender_SampleMethylationProfile_all_noAnno	ICGC_MB266	Frozen	dkfz1639	SHH		SHH	0.0623412	0.633763	0.157276	0.146619	wt	wt
10268	ICGC_MB268	9741950152_R06C02	140516_Meth157_Jones_Capper_Kratochwil_Bender_SampleMethylationProfile_all_noAnno	ICGC_MB268	Frozen	dkfz1722	SHH		SHH	0.0302031	0.896034	0.0399247	0.0338383	wt	wt
10269	ICGC_MB269	9761749012_R01C01	140516_Meth157_Jones_Capper_Kratochwil_Bender_SampleMethylationProfile_all_noAnno	ICGC_MB269	Frozen	dkfz1723	Group 3/4	VIII	Group 4	0.00812384	0.0098386	0.0137761	0.968261	wt	wt
10270	ICGC_MB270	9761749012_R02C01	140516_Meth157_Jones_Capper_Kratochwil_Bender_SampleMethylationProfile_all_noAnno	ICGC_MB270	Frozen	dkfz1724	Group 3/4	VI	Group 4	0.0099932	0.0100581	0.0120517	0.967897	wt	wt
10271	ICGC_MB271	9761749012_R03C01	140516_Meth157_Jones_Capper_Kratochwil_Bender_SampleMethylationProfile_all_noAnno	ICGC_MB271	Frozen	dkfz1725	Group 3/4	IV	Group 3	0.0262769	0.0234879	0.887159	0.0630764	wt	wt
10272	ICGC_MB272	9761749012_R04C01	140516_Meth157_Jones_Capper_Kratochwil_Bender_SampleMethylationProfile_all_noAnno	ICGC_MB272	Frozen		Group 3/4	II	Group 3	0.022611	0.0275969	0.923433	0.0263591	amplified	wt
10274	ICGC_MB274	9761749012_R05C01	140516_Meth157_Jones_Capper_Kratochwil_Bender_SampleMethylationProfile_all_noAnno	ICGC_MB274	Frozen	dkfz1644	SHH		SHH	0.0257066	0.913457	0.0385084	0.0223284	wt	wt
10275	ICGC_MB275	9761749012_R06C01	140516_Meth157_Jones_Capper_Kratochwil_Bender_SampleMethylationProfile_all_noAnno	ICGC_MB275	Frozen	dkfz1645	SHH		SHH	0.0167134	0.936463	0.0336309	0.0131929	wt	amplified
10276	ICGC_MB276	9761749012_R01C02	140516_Meth157_Jones_Capper_Kratochwil_Bender_SampleMethylationProfile_all_noAnno	ICGC_MB276	Frozen	dkfz1726	WNT		WNT	0.910356	0.0313386	0.0263158	0.0319898	wt	wt
10277	ICGC_MB277	9761749012_R02C02	140516_Meth157_Jones_Capper_Kratochwil_Bender_SampleMethylationProfile_all_noAnno	ICGC_MB277	Frozen	dkfz1727	Group 3/4	III	Group 3	0.013118	0.0135649	0.951229	0.0220886	wt	wt
10278	ICGC_MB278	9761749012_R03C02	140516_Meth157_Jones_Capper_Kratochwil_Bender_SampleMethylationProfile_all_noAnno	ICGC_MB278	Frozen	dkfz1728	Group 3/4	I	Group 3	0.041195	0.0313032	0.555543	0.371959	wt	wt
10279	ICGC_MB279	9761749012_R04C02	140516_Meth157_Jones_Capper_Kratochwil_Bender_SampleMethylationProfile_all_noAnno	ICGC_MB279	Frozen		Group 3/4	VIII	Group 4	0.00906551	0.0106953	0.0101501	0.970089	wt	wt
10280	ICGC_MB280	9761749012_R05C02	140516_Meth157_Jones_Capper_Kratochwil_Bender_SampleMethylationProfile_all_noAnno	ICGC_MB280	Frozen	dkfz1729	Group 3/4	VIII	Group 4	0.00850717	0.00855121	0.00714286	0.975799	wt	wt
10281	ICGC_MB281	9761749012_R06C02	140516_Meth157_Jones_Capper_Kratochwil_Bender_SampleMethylationProfile_all_noAnno	ICGC_MB281	Frozen	dkfz1730	Group 3/4	V	Group 4	0.0132464	0.0140846	0.400636	0.572033	wt	amplified
10282	ICGC_MB282	9761749088_R01C01	140516_Meth157_Jones_Capper_Kratochwil_Bender_SampleMethylationProfile_all_noAnno	ICGC_MB282	Frozen	dkfz1731	Group 3/4	VII	Group 4	0.00843904	0.0090594	0.030474	0.952028	wt	wt
10284	ICGC_MB284	9761749088_R03C01	140516_Meth157_Jones_Capper_Kratochwil_Bender_SampleMethylationProfile_all_noAnno	ICGC_MB284	Frozen	dkfz1732	SHH		SHH	0.0292503	0.890972	0.0370868	0.0426907	wt	wt
10285	ICGC_MB285	9761749088_R04C01	140516_Meth157_Jones_Capper_Kratochwil_Bender_SampleMethylationProfile_all_noAnno	ICGC_MB285	Frozen		Group 3/4	VII	Group 4	0.0144287	0.0114287	0.14614	0.828002	wt	wt
10286	ICGC_MB286	9761749088_R05C01	140516_Meth157_Jones_Capper_Kratochwil_Bender_SampleMethylationProfile_all_noAnno	ICGC_MB286	Frozen	dkfz1733	Group 3/4	vi	Group 4	0.0110893	0.00940176	0.00753453	0.971974	wt	wt
10287	ICGC_MB287	9761749088_R06C01	140516_Meth157_Jones_Capper_Kratochwil_Bender_SampleMethylationProfile_all_noAnno	ICGC_MB287	Frozen	dkfz1734	SHH		SHH	0.0312834	0.873814	0.0512725	0.0436303	wt	wt
10288	ICGC_MB288	9761749088_R01C02	140516_Meth157_Jones_Capper_Kratochwil_Bender_SampleMethylationProfile_all_noAnno	ICGC_MB288	Frozen	dkfz1735	Group 3/4	VII	Group 4	0.0180593	0.0156813	0.27538	0.690879	wt	wt
10289	ICGC_MB289	9761749088_R02C02	140516_Meth157_Jones_Capper_Kratochwil_Bender_SampleMethylationProfile_all_noAnno	ICGC_MB289	Frozen	dkfz1736	Group 3/4	II	Group 3	0.0101825	0.0175218	0.947463	0.0248328	wt	wt
10290	ICGC_MB290	9969477090_R03C01	140822_Meth178_Capper_Jones_frfr_SampleMethylationProfile_all_noAnno	ICGC_MB290	Frozen	dkfz1900	WNT		WNT	0.850591	0.0756386	0.0403089	0.0334617	wt	wt
10291	ICGC_MB291	9969477090_R04C01	140822_Meth178_Capper_Jones_frfr_SampleMethylationProfile_all_noAnno	ICGC_MB291	Frozen	dkfz1901	Group 3/4	II	Group 3	0.0247836	0.0226713	0.938716	0.0138288	amplified	wt
10292	ICGC_MB292	9969477090_R05C01	140822_Meth178_Capper_Jones_frfr_SampleMethylationProfile_all_noAnno	ICGC_MB292	Frozen	dkfz1902	Group 3/4	VII	Group 3	0.0207112	0.0253042	0.529191	0.424794	wt	wt
10293	ICGC_MB293	9969477090_R06C01	140822_Meth178_Capper_Jones_frfr_SampleMethylationProfile_all_noAnno	ICGC_MB293	Frozen	dkfz1903	Group 3/4	VIII	Group 4	0.0112275	0.0120267	0.00926659	0.967479	wt	wt
10294	ICGC_MB294	9969477090_R01C02	140822_Meth178_Capper_Jones_frfr_SampleMethylationProfile_all_noAnno	ICGC_MB294	Frozen	dkfz1904	Group 3/4	vi	Group 4	0.0161292	0.0180092	0.0820694	0.883792	wt	wt
10295	ICGC_MB295	9969477090_R02C02	140822_Meth178_Capper_Jones_frfr_SampleMethylationProfile_all_noAnno	ICGC_MB295	Frozen	dkfz1859	SHH		SHH	0.0249152	0.912861	0.0404437	0.0217799	wt	inconclusive
10296	ICGC_MB296	9969477111_R01C02	140904_Meth180_Capper_Jones_frfr_SampleMethylationProfile_all_noAnno	ICGC_MB296	Frozen	dkfz1905	Group 3/4	II	Group 3	0.0181242	0.0177555	0.949109	0.0150114	wt	wt
10297	ICGC_MB297	9969477111_R03C02	140904_Meth180_Capper_Jones_frfr_SampleMethylationProfile_all_noAnno	ICGC_MB297	Frozen	dkfz1906	Group 3/4	VII	Group 4	0.0181051	0.0175869	0.387682	0.576626	wt	wt
10299	ICGC_MB299	9969477099_R02C02	140822_Meth179_Kratochwill_Capper_Jones_frfr_SampleMethylationProfile_all_noAnno	ICGC_MB299	Frozen	dkfz1907	SHH		SHH	0.0571237	0.745107	0.111281	0.0864889	wt	wt
10302	ICGC_MB302	9969477099_R04C02	140822_Meth179_Kratochwill_Capper_Jones_frfr_SampleMethylationProfile_all_noAnno	ICGC_MB302	Frozen	dkfz1865	Group 3/4	VIII	Group 4	0.0150544	0.0141634	0.0156809	0.955101	wt	wt
10303	ICGC_MB303	9969477099_R05C02	140822_Meth179_Kratochwill_Capper_Jones_frfr_SampleMethylationProfile_all_noAnno	ICGC_MB303	Frozen	dkfz1908	Group 3/4	V	Group 4	0.0241589	0.0240167	0.130327	0.821497	wt	wt
10304	ICGC_MB304	9969477111_R06C01	140904_Meth180_Capper_Jones_frfr_SampleMethylationProfile_all_noAnno	ICGC_MB304	Frozen	dkfz1867	Group 3/4	III	Group 3	0.010411	0.0106274	0.944593	0.0343689	wt	wt
10305	ICGC_MB305	10011071031_R05C02	150220_MethWeb015_Lass	ICGC_MB305	Frozen		Group 3/4	VIII	Group 4	0.0104109	0.0116155	0.00573557	0.972238	wt	wt
10306	ICGC_MB306	10011071031_R06C02	150220_MethWeb015_Lass	ICGC_MB306	Frozen		Group 3/4	VIII	Group 4	0.00921856	0.0108382	0.011056	0.968887	wt	wt
10307	ICGC_MB307	3999834085_R03C02	150220_MethWeb015_Lass	ICGC_MB307	Frozen		SHH		SHH	0.0270414	0.910423	0.0359	0.0266355	wt	wt
10309	ICGC_MB309	3999834085_R04C02	150220_MethWeb015_Lass	ICGC_MB309	Frozen		SHH		SHH	0.0202681	0.93853	0.0253715	0.0158306	wt	wt
10612	ICGC_MB612	9855358053_R02C01	140926_Meth184_185_Capper_Jones_SampleMethylationProfile_all_noAnno	ICGC_MB612	Frozen		Group 3/4	VII	Group 4	0.00980262	0.0109796	0.0110302	0.968188	wt	wt
11001	ICGC_LFS_MB1	8622007025_R01C01	121023__70_Jones_SampleMethylationProfile_all_NoAnno	LFS_MB1	Frozen	dkfz0582	SHH		SHH	0.0212017	0.90913	0.0471102	0.0225581	wt	amplified
11002	ICGC_LFS_MB2	7973219058_R06C02	141209_Toronto_PaulNov2014	MB-0224	Frozen		SHH		SHH	0.0496371	0.714736	0.170988	0.0646389	wt	wt
12027	MBRep_T27	9855358064_R04C01	141006_Meth188_Jones_SampleMethylationProfile_all_noAnno	MBRep_T27	Frozen		Group 3/4	iii	Group 3	0.023873	0.0130556	0.952421	0.0106503	wt	wt
12036	MBRep_T36	9855358064_R05C01	141006_Meth188_Jones_SampleMethylationProfile_all_noAnno	MBRep_T36	Frozen		Group 3/4	VII	Group 4	0.015272	0.0200545	0.106485	0.858189	wt	wt
12040	MBRep_T40	9855358064_R06C01	141006_Meth188_Jones_SampleMethylationProfile_all_noAnno	MBRep_T40	Frozen		Group 3/4	VII	Group 4	0.0118203	0.00965352	0.138923	0.839603	wt	wt
12041	MBRep_T41	9855358064_R01C02	141006_Meth188_Jones_SampleMethylationProfile_all_noAnno	MBRep_T41	Frozen		Group 3/4	VIII	Group 4	0.0129725	0.0132282	0.0170238	0.956776	wt	wt
12054	MBRep_T54	9855358064_R02C02	141006_Meth188_Jones_SampleMethylationProfile_all_noAnno	MBRep_T54	Frozen		Group 3/4	II	Group 3	0.0246074	0.0137204	0.950695	0.0109775	wt	wt
12067	MBRep_T67	9855358048_R06C01	140926_Meth184_185_Capper_Jones_SampleMethylationProfile_all_noAnno	MBRep_T67	Frozen	dkfz0351	Group 3/4	IV	Group 3	0.0094463	0.00981976	0.975466	0.00526838	wt	wt
12070	MBRep_T70	9855358048_R03C02	140926_Meth184_185_Capper_Jones_SampleMethylationProfile_all_noAnno	MBRep_T70	Frozen	dkfz0369	Group 3/4	VII	Group 4	0.00915194	0.0106114	0.0131414	0.967095	wt	wt
12071	MBRep_T71	9855358048_R02C02	140926_Meth184_185_Capper_Jones_SampleMethylationProfile_all_noAnno	MBRep_T71	Frozen	dkfz0359	Group 3/4	V	Group 3	0.0202889	0.0144601	0.624574	0.340677	wt	wt
12072	MBRep_T72	9878820079_R03C01	141017_Meth191_Capper_Jones_SampleMethylationProfile_all_noAnno	MBRep_T72	Frozen	dkfz0354	Group 3/4	VIII	Group 4	0.00956128	0.0102253	0.00615309	0.97406	wt	wt
12079	MBRep_T79	9855358053_R01C01	140926_Meth184_185_Capper_Jones_SampleMethylationProfile_all_noAnno	MBRep_T79	Frozen	dkfz0377	Group 3/4	ii	Group 3	0.0151539	0.0197112	0.953902	0.0112328	amplified	wt
13010	MB_Exm10	9855358053_R04C01	140926_Meth184_185_Capper_Jones_SampleMethylationProfile_all_noAnno	MB_Exm10	Frozen		Group 3/4	IV	Group 3	0.00830981	0.00783105	0.979914	0.00394521	wt	wt
13017	MB_Exm17	9855358053_R05C01	140926_Meth184_185_Capper_Jones_SampleMethylationProfile_all_noAnno	MB_Exm17	Frozen		Group 3/4	II	Group 3	0.0096735	0.0119134	0.971138	0.00727482	wt	wt
13023	MB_Exm23	9855358053_R06C01	140926_Meth184_185_Capper_Jones_SampleMethylationProfile_all_noAnno	MB_Exm23	Frozen		Group 3/4	viii	Group 4	0.013448	0.0166819	0.0134935	0.956377	wt	wt
13250	MB_Exm250	9855358053_R01C02	140926_Meth184_185_Capper_Jones_SampleMethylationProfile_all_noAnno	MB_Exm250	Frozen		SHH		SHH	0.0376607	0.862069	0.0571899	0.0430801	wt	wt
13516	MB_Exm516	9855358053_R02C02	140926_Meth184_185_Capper_Jones_SampleMethylationProfile_all_noAnno	MB_Exm516	Frozen		Group 3/4	IV	Group 3	0.0131701	0.0127626	0.964436	0.00963124	wt	wt
13528	MB_Exm528	9855358053_R03C02	140926_Meth184_185_Capper_Jones_SampleMethylationProfile_all_noAnno	MB_Exm528	Frozen		SHH		SHH	0.0334507	0.836486	0.0688902	0.0611729	wt	wt
13564	MB_Exm564	9007217016_R03C02	130219__82__84_Jones_SampleMethylationProfile_all_NoAnno	MB_Exm564	Frozen		Group 3/4	III	Group 3	0.00775941	0.00877591	0.972472	0.0109926	wt	wt
13575	MB_Exm575	9007217016_R01C01	130219__82__84_Jones_SampleMethylationProfile_all_NoAnno	MB_Exm575	Frozen		Group 3/4	V	Group 4	0.0209065	0.0204864	0.107149	0.851458	wt	wt
13599	MB_Exm599	9855358053_R05C02	140926_Meth184_185_Capper_Jones_SampleMethylationProfile_all_noAnno	MB_Exm599	Frozen		WNT		WNT	0.904698	0.0229365	0.0397436	0.0326217	wt	wt
13645	MB_Exm645	9007217016_R06C01	130219__82__84_Jones_SampleMethylationProfile_all_NoAnno	MB_Exm645	Frozen		Group 3/4	V	Group 4	0.0264687	0.0239396	0.106691	0.8429	wt	wt
13702	MB_Exm702	9007217108_R01C01	130219__82__84_Jones_SampleMethylationProfile_all_NoAnno	MB_Exm702	Frozen		Group 3/4	iii	Group 3	0.0101442	0.00908739	0.974114	0.00665407	wt	wt
13704	MB_Exm704	9007217108_R03C02	130219__82__84_Jones_SampleMethylationProfile_all_NoAnno	MB_Exm704	Frozen		Group 3/4	viii	Group 4	0.00882615	0.0100352	0.0206886	0.96045	wt	wt
13879	MB_Exm879	9855358058_R06C02	141006_Meth188_Jones_SampleMethylationProfile_all_noAnno	MB_Exm879	Frozen		Group 3/4	VIII	Group 4	0.00842479	0.0087467	0.00565518	0.977173	wt	wt
14001	MB_Exm1001	9855358064_R02C01	141006_Meth188_Jones_SampleMethylationProfile_all_noAnno	MB_Exm1001	Frozen		Group 3/4	VII	Group 3	0.0437518	0.0461871	0.59333	0.316731	wt	wt
14017	MB_Exm1017	9855358064_R03C01	141006_Meth188_Jones_SampleMethylationProfile_all_noAnno	MB_Exm1017	Frozen		Group 3/4	VIII	Group 4	0.010465	0.0101731	0.00644099	0.972921	wt	wt
20042	MD-042	9297949037_R04C02	130610_Meth94_Jones_SampleMethylationProfile_all_NoAnno	Broad_MD_042	Frozen		SHH		SHH	0.0242441	0.885604	0.0624929	0.0276594	wt	wt
20050	MD-050	9297949037_R03C02	130610_Meth94_Jones_SampleMethylationProfile_all_NoAnno	Broad_MD_050	Frozen		SHH		SHH	0.0213771	0.924922	0.0314911	0.0222094	wt	wt
20057	MD-057	9297949037_R05C02	130610_Meth94_Jones_SampleMethylationProfile_all_NoAnno	Broad_MD_057	Frozen		SHH		SHH	0.0324813	0.879906	0.0563555	0.0312575	wt	wt
20133	MD-133	9305216163_R01C01	130614_Meth95_Jones_SampleMethylationProfile_all_NoAnno	Broad_MD_133	Frozen		SHH		SHH	0.0332893	0.878682	0.0540482	0.0339804	wt	wt
20237	MD-237	9305216153_R05C02	130614_Meth95_Jones_SampleMethylationProfile_all_NoAnno	Broad_MD_237	Frozen	mbt079	SHH		SHH	0.0243836	0.890274	0.0653708	0.0199715	wt	wt
20241	MD-241	9297949040_R01C01	130610_Meth94_Jones_SampleMethylationProfile_all_NoAnno	Broad_MD_241	Frozen		SHH		SHH	0.0639218	0.789872	0.0829149	0.0632911	wt	wt
20282	MD-282	9297949147_R06C02	130628_Meth97_Jones_frfr_SampleMethylationProfile_all_NoAnno	Broad_MD_282	Frozen		SHH		SHH	0.0618006	0.64792	0.234558	0.0557222	wt	amplified
20286	MD-286	9297949147_R03C02	130628_Meth97_Jones_frfr_SampleMethylationProfile_all_NoAnno	Broad_MD_286	Frozen		SHH		SHH	0.0245872	0.915976	0.0338815	0.0255557	wt	wt
20294	MD-294	9305216153_R06C02	130614_Meth95_Jones_SampleMethylationProfile_all_NoAnno	Broad_MD_294	Frozen		SHH		SHH	0.0324593	0.845936	0.0765985	0.0450067	wt	wt
20320	MD-320	9305216153_R02C02	130614_Meth95_Jones_SampleMethylationProfile_all_NoAnno	Broad_MD_320	Frozen		SHH		SHH	0.0240786	0.914134	0.0413583	0.0204294	wt	wt
20330	MD-330	9297949037_R02C02	130610_Meth94_Jones_SampleMethylationProfile_all_NoAnno	Broad_MD_330	Frozen		SHH		SHH	0.0269234	0.869925	0.0590132	0.0441385	wt	wt
20332	MD-332	9297949147_R04C02	130628_Meth97_Jones_frfr_SampleMethylationProfile_all_NoAnno	Broad_MD_332	Frozen		SHH		SHH	0.0302032	0.865202	0.062232	0.0423629	wt	wt
20335	MD-335	9297949147_R05C02	130628_Meth97_Jones_frfr_SampleMethylationProfile_all_NoAnno	Broad_MD_335	Frozen		SHH		SHH	0.02784	0.890809	0.0573412	0.0240103	wt	wt
30220	MDT-AP-0220	9934625063_R03C02	151115_SJ_Northcott	SJMB03-UPN5845686	FFPE	mbt258	Group 3/4	I	Group 4	0.0161271	0.0140226	0.094005	0.875845	wt	wt
30437	MDT-AP-0437	9934625088_R01C02	151115_SJ_Northcott	SJMB03-UPN8953742	FFPE	mbt116	Group 3/4	VI	Group 4	0.0152342	0.0150196	0.0203804	0.949366	wt	wt
31166	MDT-AP-1166	9741950104_R01C02	150224_SJ_PNET_Feb2015	SJPNET_G07	FFPE	mbt149	Group 3/4	II	Group 3	0.0236451	0.01812	0.946992	0.0112434	wt	wt
31362	MDT-AP-1362	101279430038_R01C02	151115_SJ_Northcott	SJMB03-UPN8269183	Frozen	mbt098	Group 3/4	VIII	Group 4	0.0123629	0.0140126	0.013685	0.95994	wt	wt
31364	MDT-AP-1364	9934625084_R01C02	151115_SJ_Northcott	SJMB03-UPN8025018	FFPE	mbt114	Group 3/4	II	Group 3	0.0159555	0.0125132	0.96057	0.0109611	wt	wt
31365	MDT-AP-1365	9933569047_R02C02	151115_SJ_Northcott	SJMB03-UPN9831114	FFPE	mbt242	Group 3/4	VIII	Group 4	0.0118641	0.01255	0.00794477	0.967641	wt	wt
31366	MDT-AP-1366	9934987047_R05C02	151115_SJ_Northcott	SJMB03-UPN10520881	FFPE	mbt148	Group 3/4	VIII	Group 4	0.010964	0.00974361	0.00635568	0.972937	wt	wt
31367	MDT-AP-1367	9934987082_R05C02	151115_SJ_Northcott	SJMB03-UPN13833238	FFPE	mbt179	Group 3/4	VII	Group 4	0.0186056	0.016465	0.0404208	0.924509	wt	wt
31405	MDT-AP-1405	9934987115_R02C01	151115_SJ_Northcott	SJMB03-UPN15190678	FFPE	mbt206	Group 3/4	VII	Group 4	0.011725	0.0112843	0.0632848	0.913706	wt	wt
32510	MDT-AP-2510	9934987065_R03C01	151115_SJ_Northcott	SJMB03-UPN16370185	FFPE	mbt222	Group 3/4	II	Group 3	0.0243582	0.0183226	0.947716	0.00960335	amplified	wt
32532	MDT-AP-2532	9305216199_R01C02	130705_Meth98_Jones_SampleMethylationProfile_all_NoAnno	ICGC_MB191	Frozen	dkfz1309	Group 3/4	V	Group 4	0.0168483	0.0153764	0.244499	0.723276	wt	wt
40001	SJMB001	9741950172_R02C01	141217_SJ_PaulNov2014	SJMB001	FFPE	mbt006	WNT		WNT	0.835364	0.0412301	0.0702275	0.0531784	wt	wt
40002	SJMB002	9934625040_R04C02	141217_SJ_PaulNov2014	SJMB002	FFPE		WNT		WNT	0.869433	0.0368071	0.0473094	0.0464507	wt	wt
40003	SJMB003	9741950104_R04C01	141217_SJ_PaulNov2014	SJMB003	FFPE	mbt105	SHH		SHH	0.0336661	0.901684	0.0392512	0.0253983	wt	wt
40004	SJMB004	9741950172_R03C01	141217_SJ_PaulNov2014	SJMB004	FFPE	mbt106	SHH		SHH	0.0528376	0.759179	0.144396	0.0435874	wt	wt
40006	SJMB006	9741950103_R04C02	141217_SJ_PaulNov2014	SJMB006	FFPE	mbt058	Group 3/4	III	Group 3	0.00895776	0.00953468	0.975425	0.00608225	amplified	wt
40008	SJMB008	9741950103_R01C01	141217_SJ_PaulNov2014	SJMB008	FFPE	mbt140	Group 3/4	III	Group 3	0.0173498	0.0130529	0.957887	0.0117103	wt	amplified
40009	SJMB009	9934625040_R02C02	141217_SJ_PaulNov2014	SJMB009	FFPE	mbt033	Group 3/4	VIII	Group 4	0.0111306	0.00980684	0.00687587	0.972187	wt	wt
40010	SJMB010	9741950104_R06C01	141217_SJ_PaulNov2014	SJMB010	FFPE	mbt109	Group 3/4	I	Group 3	0.0350015	0.0301877	0.626166	0.308645	wt	wt
40011	SJMB011	9741950103_R01C02	141217_SJ_PaulNov2014	SJMB011	FFPE	mbt110	Group 3/4	VIII	Group 4	0.0121209	0.0128672	0.0123244	0.962687	wt	wt
40012	SJMB012	9741950098_R02C02	141217_SJ_PaulNov2014	SJMB012	FFPE	mbt009	SHH		SHH	0.0347781	0.88679	0.0445562	0.0338756	wt	wt
40013	SJMB013	9934625088_R02C02	141217_SJ_PaulNov2014	SJMB013	FFPE	mbt107	SHH		SHH	0.0293191	0.899934	0.0442469	0.0264998	wt	wt
40014	SJMB014	9934625027_R04C01	141217_SJ_PaulNov2014	SJMB014	FFPE	mbt008	Group 3/4	VIII	Group 4	0.0092902	0.0090119	0.00804565	0.973652	wt	wt
40017	SJMB017	9741950172_R05C02	141217_SJ_PaulNov2014	SJMB017	FFPE	mbt016	Group 3/4	II	Group 3	0.0470838	0.0163694	0.921025	0.0155217	wt	wt
40023	SJMB023	9741779008_R05C01	141217_SJ_PaulNov2014	SJMB023	FFPE	mbt048	Group 3/4	I	Group 4	0.0228535	0.0206886	0.324861	0.631596	wt	wt
40024	SJMB024	9741779009_R06C02	141217_SJ_PaulNov2014	SJMB024	FFPE	mbt051	Group 3/4	VI	Group 4	0.0139061	0.0138289	0.082355	0.88991	wt	wt
40026	SJMB026	9934625063_R01C02	141217_SJ_PaulNov2014	SJMB026	FFPE	mbt247	Group 3/4	I	Group 4	0.0204077	0.017997	0.0646837	0.896912	wt	wt
40027	SJMB027	9741950157_R05C01	141217_SJ_PaulNov2014	SJMB027	FFPE	mbt061	Group 3/4	V	Group 4	0.0423981	0.0316542	0.345322	0.580626	wt	amplified
40028	SJMB028	9741950103_R05C02	141217_SJ_PaulNov2014	SJMB028	FFPE	mbt063	WNT		WNT	0.87141	0.0363253	0.0495016	0.0427631	wt	wt
40029	SJMB029	9934625061_R06C02	141217_SJ_PaulNov2014	SJMB029	FFPE		Group 3/4	VIII	Group 4	0.00955752	0.0104084	0.00989282	0.970141	wt	wt
40030	SJMB030	9741779009_R04C01	141217_SJ_PaulNov2014	SJMB030	FFPE	mbt085	Group 3/4	II	Group 3	0.0785707	0.0359799	0.850664	0.0347852	wt	wt
40031	SJMB031	9741950136_R04C01	141217_SJ_PaulNov2014	SJMB031	FFPE	mbt093	Group 3/4	II	Group 3	0.0350978	0.0203682	0.930842	0.0136918	wt	wt
40032	SJMB032	9741950172_R02C02	141217_SJ_PaulNov2014	SJMB032	FFPE	mbt099	Group 3/4	VII	Group 4	0.0204542	0.0198259	0.388034	0.571686	wt	wt
40033	SJMB033	9741950098_R06C01	141217_SJ_PaulNov2014	SJMB033	FFPE	mbt103	SHH		SHH	0.0293625	0.876805	0.0561905	0.0376417	wt	wt
40034	SJMB034	9741950103_R03C01	141217_SJ_PaulNov2014	SJMB034	FFPE	mbt111	Group 3/4	VII	Group 4	0.0111407	0.0110565	0.0384869	0.939316	wt	wt
40035	SJMB035	9741779009_R04C02	141217_SJ_PaulNov2014	SJMB035	FFPE	mbt127	Group 3/4	I	Group 4	0.0238048	0.0165987	0.209875	0.749721	wt	wt
40036	SJMB036	9741950136_R06C02	141217_SJ_PaulNov2014	SJMB036	FFPE	mbt141	Group 3/4	VII	Group 4	0.0116279	0.0121535	0.0191483	0.95707	wt	wt
40037	SJMB037	9741950104_R04C02	141217_SJ_PaulNov2014	SJMB037	FFPE	mbt143	Group 3/4	VII	Group 4	0.0149608	0.0161206	0.013876	0.955043	wt	wt
40038	SJMB038	9741950172_R04C02	141217_SJ_PaulNov2014	SJMB038	FFPE	mbt146	Group 3/4	vi	Group 4	0.0123794	0.0146932	0.032012	0.940915	wt	wt
40039	SJMB039	9741779008_R03C02	141217_SJ_PaulNov2014	SJMB039	FFPE	mbt147	Group 3/4	VII	Group 3	0.0243585	0.0267087	0.684789	0.264144	wt	wt
40040	SJMB040	9741950104_R02C01	141217_SJ_PaulNov2014	SJMB040	FFPE	mbt151	WNT		WNT	0.886024	0.0388891	0.0398133	0.0352739	wt	wt
40041	SJMB041	9741950098_R05C01	141217_SJ_PaulNov2014	SJMB041	FFPE		WNT		WNT	0.618185	0.0633043	0.245897	0.0726136	wt	wt
50001		10003886258_R02C01	150123_MethWeb010_Lindenberg	P036_74034_diag	FFPE		WNT		WNT	0.78749	0.0550065	0.0816636	0.0758396	wt	wt
50002		10006823024_R04C01	141212_MethWeb006_Lindenberg	P036_72682_diag	FFPE		SHH		SHH	0.0296256	0.890161	0.0578663	0.0223474	wt	wt
50003		10006823141_R03C02	150112_MethWeb008_Lindenberg	P036_73258_diag	FFPE		SHH		SHH	0.0293121	0.907398	0.0352671	0.0280227	wt	wt
50004		101279430012_R01C02	151115_SJ_Northcott	SJMB03-UPN6346095	FFPE		Group 3/4	VII	Group 4	0.0164338	0.0143447	0.027278	0.941944	wt	wt
50005		101279430012_R02C02	151115_SJ_Northcott	SJMB03-UPN2332290	FFPE		SHH		SHH	0.103831	0.538881	0.292659	0.0646294	wt	amplified
50006		101279430012_R03C01	151115_SJ_Northcott	SJMB03-UPN3779	FFPE		Group 3/4	VII	Group 4	0.0195349	0.0174315	0.113981	0.849053	wt	wt
50007		101279430012_R03C02	151115_SJ_Northcott	SJMB03-UPN4027180	FFPE	mbt041	Group 3/4	II	Group 3	0.0209962	0.0194071	0.944936	0.0146612	amplified	wt
50008		101279430012_R04C01	151115_SJ_Northcott	SJMB03-UPN3323572	FFPE		WNT		WNT	0.858465	0.049649	0.0458225	0.0460638	wt	wt
50009		101279430012_R04C02	151115_SJ_Northcott	SJMB03-UPN15322706	FFPE		WNT		WNT	0.814504	0.0458653	0.0768113	0.062819	wt	wt
50010		101279430012_R05C01	151115_SJ_Northcott	SJMB03-UPN4930428	FFPE		Group 3/4	VI	Group 4	0.0162831	0.0158402	0.0373702	0.930507	wt	wt
50011		101279430012_R05C02	151115_SJ_Northcott	SJMB03-UPN14476444	FFPE		Group 3/4	vi	Group 4	0.0193112	0.0142854	0.084741	0.881662	wt	wt
50012		101279430012_R06C02	151115_SJ_Northcott	SJMB03-UPN14023531	FFPE		Group 3/4	III	Group 3	0.00965937	0.0091606	0.965915	0.0152652	wt	wt
50013		101279430024_R01C01	151115_SJ_Northcott	SJMB03-UPN11556791	FFPE	mbt164	SHH		SHH	0.0353604	0.863537	0.0627604	0.038342	wt	wt
50014		101279430024_R01C02	151115_SJ_Northcott	SJMB03-UPN3968479	FFPE		WNT		WNT	0.864013	0.0364829	0.056981	0.0425229	wt	wt
50015		101279430024_R02C01	151115_SJ_Northcott	SJMB03-UPN3719015	FFPE		Group 3/4	II	Group 3	0.0143766	0.0127249	0.964222	0.00867678	wt	wt
50016		101279430024_R03C02	151115_SJ_Northcott	SJMB03-UPN3944	Frozen	mbt003	Group 3/4	VIII	Group 4	0.0138773	0.0151748	0.0127474	0.958201	wt	wt
50017		101279430024_R04C01	151115_SJ_Northcott	SJMB03-UPN9721172	FFPE		Group 3/4	vi	Group 4	0.0278279	0.0271784	0.242666	0.702327	wt	amplified
50018		101279430024_R04C02	151115_SJ_Northcott	SJMB03-UPN257396	Frozen	mbt004	Group 3/4	VII	Group 4	0.00885964	0.00920864	0.0139534	0.967978	wt	wt
50019		101279430024_R05C01	151115_SJ_Northcott	SJMB03-UPN13950676	FFPE		WNT		WNT	0.849356	0.0414675	0.0636109	0.045566	wt	wt
50020		101279430024_R05C02	151115_SJ_Northcott	SJMB03-UPN2477066	Frozen	mbt010	Group 3/4	VII	Group 4	0.011567	0.0110483	0.0192699	0.958115	wt	wt
50021		101279430024_R06C01	151115_SJ_Northcott	SJMB03-UPN10869884	FFPE		Group 3/4	II	Group 3	0.0267999	0.0161306	0.9473	0.00976981	wt	wt
50022		101279430038_R01C01	151115_SJ_Northcott	SJMB03-UPN3160535	Frozen	mbt024	Group 3/4	II	Group 3	0.0108185	0.0124447	0.968067	0.00866955	wt	wt
50023		101279430038_R02C01	151115_SJ_Northcott	SJMB03-UPN3248125	Frozen		Group 3/4	III	Group 3	0.0135551	0.0130221	0.96204	0.011383	wt	wt
50024		101279430038_R03C01	151115_SJ_Northcott	SJMB03-UPN3673417	Frozen	mbt032	Group 3/4	VII	Group 4	0.026357	0.0303147	0.22353	0.719798	wt	wt
50025		101279430038_R04C01	151115_SJ_Northcott	SJMB03-UPN4450721	Frozen	mbt045	Group 3/4	VIII	Group 4	0.0141939	0.0151838	0.0246021	0.94602	wt	wt
50026		101279430038_R05C01	151115_SJ_Northcott	SJMB03-UPN5049090	Frozen	mbt053	Group 3/4	II	Group 3	0.0143068	0.0112283	0.966896	0.00756928	wt	wt
50027		101279430038_R06C01	151115_SJ_Northcott	SJMB03-UPN6201177	Frozen		Group 3/4	VIII	Group 4	0.00890274	0.00776123	0.00501675	0.978319	wt	wt
50028		200078650182_R02C01	151127_MethWeb054_Lindenberg	P036_84150_diag	FFPE		WNT		WNT	0.867586	0.0287088	0.0681191	0.0355864	wt	wt
50029		3998523058_R02C01	150807_MethWeb038_Lindenberg	P036_81422_diag	FFPE		Group 3/4	IV	Group 3	0.0350129	0.0217514	0.920147	0.0230886	wt	wt
50030		3998546129_R05C01	150814_MethWeb039_Lindenberg	P036_81602_diag	FFPE		SHH		SHH	0.0323458	0.893995	0.0457835	0.0278754	wt	wt
50031		3998567016_R01C01	151115_SJ_Northcott	SJYC07-UPN13810080	FFPE		SHH		SHH	0.0606657	0.645935	0.132177	0.161222	wt	wt
50032		3998567016_R01C02	151115_SJ_Northcott	SJYC07-UPN15033237	FFPE		Group 3/4	II	Group 3	0.0217748	0.0244907	0.933934	0.0198008	amplified	wt
50033		3998567016_R02C01	151115_SJ_Northcott	SJYC07-UPN16057764	FFPE		SHH		SHH	0.0593515	0.811418	0.0963432	0.0328869	wt	wt
50034		3998567016_R02C02	151115_SJ_Northcott	SJYC07-UPN16506185	FFPE		SHH		SHH	0.0289332	0.886744	0.058941	0.0253817	wt	amplified
50035		3998567016_R03C01	151115_SJ_Northcott	SJYC07-UPN14908643	FFPE		SHH		SHH	0.0525329	0.864019	0.0610705	0.0223779	wt	wt
50036		3998567016_R03C02	151115_SJ_Northcott	SJYC07-UPN11406508	FFPE		SHH		SHH	0.028794	0.893686	0.0487591	0.028761	wt	wt
50037		3998567016_R04C01	151115_SJ_Northcott	SJYC07-UPN9855917	FFPE		SHH		SHH	0.0583306	0.72112	0.123854	0.0966963	wt	wt
50038		3998567016_R05C01	151115_SJ_Northcott	SJYC07-UPN14120954	FFPE		SHH		SHH	0.0278038	0.888708	0.0631581	0.0203298	wt	wt
50039		3998567016_R05C02	151115_SJ_Northcott	SJYC07-UPN14389712	FFPE		Group 3/4	iii	Group 3	0.014139	0.0142418	0.960938	0.0106808	wt	wt
50040		3998567016_R06C01	151115_SJ_Northcott	SJYC07-UPN13274651	FFPE		Group 3/4	IV	Group 3	0.0133089	0.0107813	0.970163	0.00574665	wt	wt
50041		3998567016_R06C02	151115_SJ_Northcott	SJYC07-UPN13739969	FFPE		Group 3/4	II	Group 3	0.0892803	0.0166742	0.871589	0.022457	wt	wt
50042		3998579194_R01C01	151115_SJ_Northcott	SJYC07-UPN13489872	FFPE		SHH		SHH	0.0331761	0.883973	0.0495451	0.0333055	wt	wt
50043		3998579194_R01C02	151115_SJ_Northcott	SJYC07-UPN9911802	FFPE		Group 3/4	IV	Group 3	0.0352846	0.0227032	0.913404	0.0286082	wt	wt
50044		3998579194_R02C01	151115_SJ_Northcott	SJYC07-UPN13428089	FFPE		Group 3/4	VII	Group 4	0.0222277	0.0218193	0.33474	0.621213	wt	wt
50045		3998579194_R02C02	151115_SJ_Northcott	SJYC07-UPN11211246	FFPE		SHH		SHH	0.0372711	0.819849	0.0907513	0.0521285	wt	wt
50046		3998579194_R03C01	151115_SJ_Northcott	SJYC07-UPN10621010	FFPE		SHH		SHH	0.06219	0.66824	0.161571	0.107999	wt	wt
50047		3998579194_R03C02	151115_SJ_Northcott	SJYC07-UPN20399203	FFPE		Group 3/4	VII	Group 4	0.0239131	0.0267377	0.100967	0.848382	wt	wt
50048		3998579194_R04C01	151115_SJ_Northcott	SJYC07-UPN9957993	FFPE		SHH		SHH	0.0341682	0.876282	0.0482996	0.0412498	wt	wt
50049		3998579194_R04C02	151115_SJ_Northcott	SJYC07-UPN19213264	FFPE		SHH		SHH	0.032936	0.900985	0.042265	0.0238138	wt	wt
50050		3998579194_R05C01	151115_SJ_Northcott	SJYC07-UPN18393814	FFPE		Group 3/4	IV	Group 3	0.012124	0.0123694	0.966311	0.00919565	wt	wt
50051		3998579194_R05C02	151115_SJ_Northcott	SJYC07-UPN20555690	FFPE		SHH		SHH	0.0307979	0.883921	0.0604107	0.0248708	wt	wt
50052		3998579194_R06C01	151115_SJ_Northcott	SJYC07-UPN13533260	FFPE		SHH		SHH	0.057763	0.737614	0.117137	0.0874859	wt	wt
50053		3998579194_R06C02	151115_SJ_Northcott	SJYC07-UPN20488696	FFPE		SHH		SHH	0.0427746	0.826446	0.0879049	0.0428746	wt	wt
50054		3998909051_R01C01	150508_MethWeb026_Lindenberg	P036_78862_diag	FFPE		SHH		SHH	0.0433837	0.813359	0.0815436	0.0617135	wt	amplified
50055		3998909125_R02C02	150601_MethWeb028b_Jones	RCMB35_pr	Frozen		Group 3/4	VIII	Group 4	0.00831319	0.00885526	0.00545742	0.977374	wt	wt
50056		3998909125_R06C02	150601_MethWeb028b_Jones	RCMB38_pr	Frozen		Group 3/4	VII	Group 4	0.00993578	0.0108507	0.0501536	0.92906	wt	wt
50057		3998909137_R01C01	150529_Meth234_Bonn_ScanData	MBM_001	FFPE		Group 3/4	VIII	Group 4	0.0111535	0.0128669	0.0226718	0.953308	wt	wt
50058		3998909137_R01C02	150529_Meth234_Bonn_ScanData	MBM_007	FFPE		Group 3/4	III	Group 3	0.00910209	0.0105372	0.965519	0.0148412	amplified	wt
50059		3998909137_R02C01	150529_Meth234_Bonn_ScanData	MBM_002	FFPE		Group 3/4	VIII	Group 4	0.0167738	0.0149659	0.0318974	0.936363	wt	wt
50060		3998909137_R02C02	150529_Meth234_Bonn_ScanData	MBM_008	FFPE		SHH		SHH	0.026206	0.912405	0.038275	0.0231137	wt	wt
50061		3998909137_R03C01	150529_Meth234_Bonn_ScanData	MBM_003	FFPE		Group 3/4	II	Group 3	0.0125338	0.0161501	0.962352	0.00896414	amplified	wt
50062		3998909137_R03C02	150529_Meth234_Bonn_ScanData	MBM_009	FFPE		Group 3/4	VII	Group 4	0.0167671	0.0177087	0.0258871	0.939637	wt	wt
50063		3998909137_R04C02	150529_Meth234_Bonn_ScanData	MBM_010	FFPE		Group 3/4	VIII	Group 4	0.016935	0.0158422	0.0453355	0.921887	wt	wt
50064		3998909137_R05C01	150529_Meth234_Bonn_ScanData	MBM_005	FFPE		SHH		SHH	0.0702863	0.587503	0.232965	0.109246	wt	wt
50065		3998909137_R05C02	150529_Meth234_Bonn_ScanData	MBM_011	FFPE		Group 3/4	VIII	Group 4	0.0121039	0.0108544	0.0104135	0.966628	wt	wt
50066		3998909137_R06C01	150529_Meth234_Bonn_ScanData	MBM_006	FFPE		Group 3/4	vi	Group 4	0.0114922	0.0123465	0.0154126	0.960749	wt	wt
50067		3998909137_R06C02	150529_Meth234_Bonn_ScanData	MBM_012	FFPE		Group 3/4	VIII	Group 4	0.0128585	0.0136756	0.0157529	0.957713	wt	wt
50068		3998909161_R01C01	150529_Meth234_Bonn_ScanData	MBM_013	FFPE		Group 3/4	VIII	Group 4	0.0363586	0.0329005	0.0371826	0.893558	wt	wt
50069		3998909161_R01C02	150529_Meth234_Bonn_ScanData	MBM_019	FFPE		Group 3/4	vi	Group 4	0.0291686	0.0203093	0.133041	0.817481	wt	wt
50070		3998909161_R02C02	150529_Meth234_Bonn_ScanData	MBM_020	FFPE		Group 3/4	VIII	Group 4	0.021545	0.0247793	0.0251118	0.928564	wt	wt
50071		3998909161_R03C01	150529_Meth234_Bonn_ScanData	MBM_015	FFPE		Group 3/4	III	Group 3	0.0193608	0.010236	0.914309	0.0560943	wt	wt
50072		3998909161_R03C02	150529_Meth234_Bonn_ScanData	MBM_021	FFPE		Group 3/4	VIII	Group 4	0.0108914	0.00952877	0.0051126	0.974467	wt	wt
50073		3998909161_R04C01	150529_Meth234_Bonn_ScanData	MBM_016	FFPE		Group 3/4	IV	Group 3	0.00986689	0.0112203	0.967178	0.0117343	wt	wt
50074		3998909161_R04C02	150529_Meth234_Bonn_ScanData	MBM_022	FFPE		Group 3/4	v	Group 4	0.0184302	0.0196935	0.12793	0.833946	wt	amplified
50075		3998909161_R05C01	150529_Meth234_Bonn_ScanData	MBM_017	FFPE		Group 3/4	II	Group 3	0.00968859	0.0099751	0.97512	0.00521647	amplified	wt
50076		3998909161_R05C02	150529_Meth234_Bonn_ScanData	MBM_023	FFPE		Group 3/4	III	Group 3	0.0083264	0.00908112	0.977659	0.00493376	wt	wt
50077		3998909161_R06C01	150529_Meth234_Bonn_ScanData	MBM_018	FFPE		Group 3/4	vi	Group 4	0.00869678	0.00727141	0.155683	0.828348	wt	wt
50078		3998909170_R01C01	150529_Meth234_Bonn_ScanData	MBM_025	FFPE		Group 3/4	VIII	Group 4	0.0115239	0.0110194	0.00759738	0.969859	wt	wt
50079		3998909170_R01C02	150529_Meth234_Bonn_ScanData	MBM_031	FFPE		Group 3/4	V	Group 3	0.0163159	0.012452	0.619145	0.352088	amplified	wt
50080		3998909170_R02C01	150529_Meth234_Bonn_ScanData	MBM_026	FFPE		Group 3/4	I	Group 4	0.0224572	0.0175366	0.203495	0.756512	wt	wt
50081		3998909170_R02C02	150529_Meth234_Bonn_ScanData	MBM_032	FFPE		Group 3/4	II	Group 3	0.030196	0.0193745	0.902892	0.0475372	wt	wt
50082		3998909170_R03C01	150529_Meth234_Bonn_ScanData	MBM_027	FFPE		Group 3/4	IV	Group 3	0.012645	0.015033	0.963972	0.00835012	wt	wt
50083		3998909170_R03C02	150529_Meth234_Bonn_ScanData	MBM_033	FFPE		Group 3/4	I	Group 4	0.0270342	0.0196767	0.208374	0.744915	wt	wt
50084		3998909170_R04C01	150529_Meth234_Bonn_ScanData	MBM_028	FFPE		WNT		WNT	0.725841	0.0696912	0.124854	0.079614	wt	wt
50085		3998909170_R04C02	150529_Meth234_Bonn_ScanData	MBM_034	FFPE		Group 3/4	VIII	Group 4	0.00982931	0.0103232	0.00673109	0.973116	wt	wt
50086		3998909170_R05C01	150529_Meth234_Bonn_ScanData	MBM_029	FFPE		Group 3/4	VIII	Group 4	0.00926076	0.0101702	0.00662118	0.973948	wt	wt
50087		3998909170_R05C02	150529_Meth234_Bonn_ScanData	MBM_035	FFPE		Group 3/4	VI	Group 4	0.0103573	0.010229	0.0396733	0.93974	wt	wt
50088		3998909170_R06C01	150529_Meth234_Bonn_ScanData	MBM_030	FFPE		Group 3/4	VIII	Group 4	0.00921633	0.00900132	0.0072337	0.974549	wt	wt
50089		3998909170_R06C02	150529_Meth234_Bonn_ScanData	MBM_036	FFPE		Group 3/4	VIII	Group 4	0.0313015	0.0304196	0.0697224	0.868557	wt	inconclusive
50090		3998909171_R01C01	150529_Meth234_Bonn_ScanData	MBM_037	FFPE		Group 3/4	v	Group 3	0.0293326	0.0434146	0.561086	0.366167	wt	amplified
50091		3998909171_R01C02	150529_Meth234_Bonn_ScanData	MBM_043	FFPE		Group 3/4	V	Group 4	0.0242522	0.0134582	0.0975438	0.864746	wt	wt
50092		3998909171_R02C01	150529_Meth234_Bonn_ScanData	MBM_038	FFPE		Group 3/4	VIII	Group 4	0.0112041	0.0105438	0.0176986	0.960553	wt	wt
50093		3998909171_R02C02	150529_Meth234_Bonn_ScanData	MBM_044	FFPE		Group 3/4	vi	Group 4	0.014805	0.0116017	0.0147759	0.958817	wt	wt
50094		3998909171_R03C01	150529_Meth234_Bonn_ScanData	MBM_039	FFPE		Group 3/4	VI	Group 4	0.0156204	0.0131941	0.0584813	0.912704	wt	wt
50095		3998909171_R03C02	150529_Meth234_Bonn_ScanData	MBM_045	FFPE		WNT		Group 3	0.434003	0.0595188	0.446602	0.0598767	wt	wt
50096		3998909171_R04C01	150529_Meth234_Bonn_ScanData	MBM_040	FFPE		Group 3/4	I	Group 4	0.034033	0.0231955	0.348618	0.594153	wt	wt
50097		3998909171_R04C02	150529_Meth234_Bonn_ScanData	MBM_046	FFPE		SHH		SHH	0.0223509	0.909417	0.0330934	0.0351391	wt	wt
50098		3998909171_R05C01	150529_Meth234_Bonn_ScanData	MBM_041	FFPE		Group 3/4	III	Group 3	0.015601	0.0145757	0.88109	0.088733	wt	wt
50099		3998909171_R05C02	150529_Meth234_Bonn_ScanData	MBM_047	FFPE		Group 3/4	VII	Group 3	0.0327284	0.0290427	0.682289	0.255939	wt	wt
50100		3998909171_R06C01	150529_Meth234_Bonn_ScanData	MBM_042	FFPE		Group 3/4	VII	Group 4	0.00849774	0.0084804	0.00532888	0.977693	wt	wt
50101		3998909171_R06C02	150529_Meth234_Bonn_ScanData	MBM_048	FFPE		Group 3/4	vii	Group 3	0.0692207	0.0407321	0.576836	0.313212	wt	wt
50102		3998909173_R01C01	150529_Meth234_Bonn_ScanData	MBM_049	FFPE		Group 3/4	VI	Group 4	0.0123591	0.0130119	0.0348694	0.93976	wt	wt
50103		3998909173_R01C02	150529_Meth234_Bonn_ScanData	MBM_055	FFPE		Group 3/4	VII	Group 4	0.0254529	0.0257639	0.0979392	0.850844	wt	wt
50104		3998909173_R02C01	150529_Meth234_Bonn_ScanData	MBM_050	FFPE		Group 3/4	III	Group 3	0.0165488	0.0146415	0.953921	0.0148882	amplified	wt
50105		3998909173_R02C02	150529_Meth234_Bonn_ScanData	MBM_056	FFPE		Group 3/4	VIII	Group 4	0.0107684	0.00949545	0.00558693	0.974149	wt	wt
50106		3998909173_R03C01	150529_Meth234_Bonn_ScanData	MBM_051	FFPE		Group 3/4	VII	Group 4	0.00828077	0.00856549	0.00804953	0.975104	wt	wt
50107		3998909173_R03C02	150529_Meth234_Bonn_ScanData	MBM_057	FFPE		Group 3/4	VIII	Group 4	0.0121317	0.0119729	0.0113531	0.964542	wt	wt
50108		3998909173_R04C01	150529_Meth234_Bonn_ScanData	MBM_052	FFPE		Group 3/4	III	Group 3	0.00910684	0.00917943	0.956614	0.0250998	amplified	wt
50109		3998909173_R04C02	150529_Meth234_Bonn_ScanData	MBM_058	FFPE		Group 3/4	III	Group 3	0.0192293	0.0190116	0.93848	0.0232788	wt	wt
50110		3998909173_R05C01	150529_Meth234_Bonn_ScanData	MBM_053	FFPE		Group 3/4	v	Group 3	0.0152594	0.0149948	0.643894	0.325852	wt	wt
50111		3998909173_R05C02	150529_Meth234_Bonn_ScanData	MBM_059	FFPE		Group 3/4	viii	Group 4	0.0111882	0.012589	0.0126589	0.963564	wt	wt
50112		3998909173_R06C01	150529_Meth234_Bonn_ScanData	MBM_054	FFPE		Group 3/4	VIII	Group 4	0.0119235	0.0115911	0.00689867	0.969587	wt	wt
50113		3998909173_R06C02	150529_Meth234_Bonn_ScanData	MBM_060	FFPE		Group 3/4	VIII	Group 4	0.0102656	0.0108646	0.00658874	0.972281	wt	wt
50114		3998909174_R01C02	150529_Meth234_Bonn_ScanData	MBM_067	FFPE		Group 3/4	III	Group 3	0.0217459	0.0153477	0.950794	0.0121125	wt	wt
50115		3998909174_R02C01	150529_Meth234_Bonn_ScanData	MBM_062	FFPE		Group 3/4	VIII	Group 4	0.0134402	0.013373	0.00976792	0.963419	wt	wt
50116		3998909174_R03C01	150529_Meth234_Bonn_ScanData	MBM_063	FFPE		Group 3/4	VI	Group 4	0.018137	0.0133329	0.0344022	0.934128	wt	wt
50117		3998909174_R04C01	150529_Meth234_Bonn_ScanData	MBM_064	FFPE		Group 3/4	VIII	Group 4	0.0130965	0.0106791	0.0108788	0.965346	wt	wt
50118		3998909174_R05C01	150529_Meth234_Bonn_ScanData	MBM_065	FFPE		Group 3/4	VII	Group 4	0.0122632	0.0112371	0.0228254	0.953674	wt	wt
50119		3998909174_R06C01	150529_Meth234_Bonn_ScanData	MBM_066	FFPE		Group 3/4	V	Group 4	0.0219321	0.0202976	0.357796	0.599975	wt	wt
50120		3998909205_R05C02	150612_MethWeb030_Lindenberg	T1_MB	Frozen		Group 3/4	III	Group 3	0.01191	0.0128539	0.960134	0.0151017	wt	wt
50121		3998909205_R06C02	150612_MethWeb030_Lindenberg	T2_MB	Frozen		Group 3/4	VIII	Group 4	0.0139503	0.0127976	0.00830938	0.964943	wt	wt
50122		3998909207_R01C01	150612_MethWeb030_Lindenberg	T3_MB	Frozen		Group 3/4	iii	Group 3	0.0133651	0.0132346	0.96671	0.00669024	wt	wt
50123		3998909207_R01C02	150612_MethWeb030_Lindenberg	T9_MB	Frozen		Group 3/4	VII	Group 4	0.0151604	0.0161841	0.0211944	0.947461	wt	wt
50124		3998909207_R02C01	150612_MethWeb030_Lindenberg	T4_MB	Frozen		Group 3/4	VIII	Group 4	0.00996292	0.0102498	0.00972995	0.970057	wt	wt
50125		3998909207_R02C02	150612_MethWeb030_Lindenberg	T10_MB	Frozen		Group 3/4	vii	Group 4	0.0094633	0.00991271	0.043504	0.93712	wt	wt
50126		3998909207_R03C01	150612_MethWeb030_Lindenberg	T5_MB	Frozen		WNT		WNT	0.848295	0.053799	0.048463	0.049443	wt	wt
50127		3998909207_R03C02	150612_MethWeb030_Lindenberg	T11MB	Frozen		WNT		WNT	0.298393	0.275773	0.292689	0.133145	wt	wt
50128		3998909207_R04C01	150612_MethWeb030_Lindenberg	T6MB	Frozen		SHH		SHH	0.0205418	0.918625	0.0406385	0.0201949	wt	wt
50129		3998909207_R04C02	150612_MethWeb030_Lindenberg	T12_MB	Frozen		WNT		WNT	0.894967	0.0330853	0.0356005	0.0363476	wt	wt
50130		3998909207_R05C01	150612_MethWeb030_Lindenberg	T7_MB	Frozen		Group 3/4	VIII	Group 4	0.011132	0.0120127	0.0111753	0.96568	wt	wt
50131		3998909207_R05C02	150612_MethWeb030_Lindenberg	T13_MB	Frozen		Group 3/4	V	Group 4	0.0140218	0.0134361	0.0938768	0.878665	wt	wt
50132		3998909207_R06C01	150612_MethWeb030_Lindenberg	T8_MB	Frozen		WNT		WNT	0.830079	0.0574318	0.0612705	0.0512189	wt	wt
50133		3998909207_R06C02	150612_MethWeb030_Lindenberg	T14_MB	Frozen		SHH		SHH	0.0336444	0.880099	0.0597452	0.0265117	wt	wt
50134		3998919097_R01C01	150612_MethWeb030_Lindenberg	T15_MB	Frozen		Group 3/4	VIII	Group 4	0.00840241	0.00943273	0.0120633	0.970102	wt	wt
50135		3998919097_R01C02	150612_MethWeb030_Lindenberg	T21_MB	Frozen		SHH		SHH	0.0317484	0.870965	0.0703576	0.0269288	wt	wt
50136		3998919097_R02C01	150612_MethWeb030_Lindenberg	T16_MB	Frozen		Group 3/4	II	Group 3	0.0171847	0.0188108	0.926633	0.0373714	amplified	wt
50137		3998919097_R02C02	150612_MethWeb030_Lindenberg	T22_MB	Frozen		Group 3/4	IV	Group 3	0.010295	0.0122722	0.970612	0.00682049	wt	wt
50138		3998919097_R03C01	150612_MethWeb030_Lindenberg	T17_MB	Frozen		Group 3/4	ii	Group 3	0.0147981	0.0154614	0.959164	0.0105767	wt	wt
50139		3998919097_R03C02	150612_MethWeb030_Lindenberg	T23_MB	Frozen		Group 3/4	I	Group 4	0.0142332	0.0117678	0.114359	0.85964	wt	wt
50140		3998919097_R04C02	150612_MethWeb030_Lindenberg	T24_MB	Frozen		SHH		SHH	0.0268911	0.894921	0.0443153	0.0338724	wt	wt
50141		3998919097_R05C01	150612_MethWeb030_Lindenberg	T19_MB	Frozen		Group 3/4	VII	Group 4	0.0225524	0.0143843	0.0272517	0.935812	wt	wt
50142		3998919097_R06C01	150612_MethWeb030_Lindenberg	T20_MB	Frozen		SHH		SHH	0.0229427	0.928957	0.0250284	0.0230723	wt	wt
50143		3998919098_R03C01	150612_MethWeb030_Lindenberg	T29_MB	Frozen		SHH		SHH	0.0215595	0.932239	0.0286111	0.0175905	wt	wt
50144		3998920105_R01C02	150612_MethWeb030_Lindenberg	T35_MB	Frozen		WNT		WNT	0.857029	0.0434732	0.045053	0.0544448	wt	wt
50145		3998920105_R02C01	150612_MethWeb030_Lindenberg	T30_MB	Frozen		Group 3/4	VIII	Group 4	0.0115375	0.0135461	0.014616	0.9603	wt	wt
50146		3998920105_R02C02	150612_MethWeb030_Lindenberg	T36_MB	Frozen		SHH		SHH	0.0206852	0.922155	0.0341732	0.0229865	wt	wt
50147		3998920105_R03C01	150612_MethWeb030_Lindenberg	T31_MB	Frozen		Group 3/4	III	Group 3	0.00806306	0.0105296	0.895594	0.0858137	wt	wt
50148		3998920105_R03C02	150612_MethWeb030_Lindenberg	T37_MB	Frozen		SHH		SHH	0.0309735	0.898066	0.0430913	0.0278691	wt	wt
50149		3998920105_R04C01	150612_MethWeb030_Lindenberg	T32_MB	Frozen		Group 3/4	VIII	Group 4	0.00883129	0.00923298	0.00540144	0.976534	wt	wt
50150		3998920105_R04C02	150612_MethWeb030_Lindenberg	T38_MB	Frozen		Group 3/4	iii	Group 3	0.015171	0.0199255	0.833372	0.131531	wt	amplified
50151		3998920105_R05C01	150612_MethWeb030_Lindenberg	T33_MB	Frozen		Group 3/4	VII	Group 4	0.00788252	0.00921243	0.00634385	0.976561	wt	wt
50152		3998920105_R06C01	150612_MethWeb030_Lindenberg	T34_MB	Frozen		Group 3/4	vi	Group 4	0.00918929	0.0117665	0.0327225	0.946322	wt	wt
50153		3998920105_R06C02	150612_MethWeb030_Lindenberg	T40_MB	Frozen		SHH		SHH	0.0165633	0.940829	0.0294125	0.0131956	wt	wt
50154		3998920116_R01C01	150612_MethWeb030_Lindenberg	T41_MB	Frozen		Group 3/4	VII	Group 3	0.0249773	0.0247288	0.528412	0.421882	wt	wt
50155		3998920116_R01C02	150612_MethWeb030_Lindenberg	T47_MB	Frozen		SHH		SHH	0.0558399	0.749275	0.143225	0.0516603	wt	wt
50156		3998920116_R02C01	150612_MethWeb030_Lindenberg	T42_MB	Frozen		Group 3/4	ii	Group 3	0.0307359	0.0722987	0.833693	0.0632719	amplified	wt
50157		3998920116_R02C02	150612_MethWeb030_Lindenberg	T48_MB	Frozen		Group 3/4	IV	Group 3	0.0221728	0.021005	0.94064	0.0161823	wt	wt
50158		3998920116_R03C01	150612_MethWeb030_Lindenberg	T43MB	Frozen		WNT		WNT	0.906608	0.0266247	0.0326069	0.0341606	wt	wt
50159		3998920116_R03C02	150612_MethWeb030_Lindenberg	T49_MB	Frozen		WNT		WNT	0.913077	0.0306913	0.0299449	0.0262866	wt	wt
50160		3998920116_R04C02	150612_MethWeb030_Lindenberg	T50_MB	Frozen		Group 3/4	IV	Group 3	0.0298879	0.0176929	0.937684	0.0147348	wt	wt
50161		3998920116_R05C01	150612_MethWeb030_Lindenberg	T45_MB	Frozen		Group 3/4	V	Group 4	0.0199526	0.0214367	0.309416	0.649194	wt	amplified
50162		3998920116_R05C02	150612_MethWeb030_Lindenberg	T51_MB	Frozen		Group 3/4	III	Group 3	0.0116814	0.00905302	0.957653	0.0216128	wt	wt
50163		3999095031_R01C01	151115_SJ_Northcott	SJYC07-UPN18779387	FFPE		SHH		SHH	0.0377109	0.857455	0.0653147	0.0395196	wt	wt
50164		3999095031_R01C02	151115_SJ_Northcott	SJYC07-UPN21357181	FFPE		SHH		SHH	0.0407536	0.788735	0.117573	0.0529381	wt	wt
50165		3999095031_R02C01	151115_SJ_Northcott	SJYC07-UPN18954224	FFPE		Group 3/4	VII	Group 4	0.0145655	0.014993	0.0222185	0.948223	wt	wt
50166		3999095031_R02C02	151115_SJ_Northcott	SJYC07-UPN15053791	FFPE		SHH		SHH	0.0276951	0.882862	0.0612651	0.0281774	wt	wt
50167		3999095031_R03C01	151115_SJ_Northcott	SJYC07-UPN17344490	FFPE		SHH		SHH	0.0421931	0.780239	0.121145	0.0564235	wt	wt
50168		3999095031_R03C02	151115_SJ_Northcott	SJYC07-UPN22169086	FFPE		SHH		SHH	0.0345994	0.869203	0.0652927	0.0309048	wt	wt
50169		3999095031_R04C01	151115_SJ_Northcott	SJYC07-UPN16743919	FFPE		Group 3/4	IV	Group 3	0.0366755	0.0203985	0.924602	0.0183238	wt	wt
50170		3999095031_R04C02	151115_SJ_Northcott	SJYC07-UPN22376799	FFPE		Group 3/4	iii	Group 3	0.0162943	0.0145409	0.956287	0.0128777	wt	wt
50171		3999095031_R05C01	151115_SJ_Northcott	SJYC07-UPN13361699	FFPE		SHH		SHH	0.0363641	0.869829	0.0514563	0.0423508	wt	wt
50172		3999095031_R05C02	151115_SJ_Northcott	SJYC07-UPN22322470	FFPE		SHH		SHH	0.0278495	0.899469	0.0473675	0.0253143	wt	wt
50173		3999095031_R06C01	151115_SJ_Northcott	SJYC07-UPN20903921	FFPE		SHH		SHH	0.036865	0.821715	0.0746809	0.0667393	wt	wt
50174		3999095031_R06C02	151115_SJ_Northcott	SJYC07-UPN22468153	FFPE		SHH		SHH	0.0429563	0.806386	0.0866143	0.0640437	wt	wt
50175		3999095104_R02C01	150717_MethWeb035_Lindenberg	P036_80600_diag	FFPE		Group 3/4	VIII	Group 4	0.011127	0.0109688	0.00869716	0.969207	wt	wt
50176		3999100033_R04C01	150320_MethWeb019_Lindenberg	P036_75676_diag	FFPE		SHH		SHH	0.0263085	0.867575	0.0512804	0.0548359	wt	wt
50177		3999100038_R01C01	151115_SJ_Northcott	SJYC07-UPN18710718	FFPE		Group 3/4	V	Group 4	0.0169682	0.0193173	0.11429	0.849424	wt	wt
50178		3999100038_R01C02	151115_SJ_Northcott	SJYC07-UPN23058722	FFPE		Group 3/4	IV	Group 3	0.0157017	0.0188442	0.954845	0.0106089	wt	wt
50179		3999100038_R02C01	151115_SJ_Northcott	SJYC07-UPN22885451	FFPE		SHH		SHH	0.0369939	0.854344	0.0630942	0.0455679	wt	wt
50180		3999100038_R02C02	151115_SJ_Northcott	SJYC07-UPN10343985	FFPE		SHH		SHH	0.0409652	0.835073	0.0673505	0.0566117	wt	wt
50181		3999100038_R03C01	151115_SJ_Northcott	SJYC07-UPN16550325	FFPE		Group 3/4	V	Group 4	0.0192381	0.0142688	0.425598	0.540895	wt	wt
50182		3999100038_R03C02	151115_SJ_Northcott	SJYC07-UPN13657867	FFPE		SHH		SHH	0.0320038	0.897593	0.0471231	0.0232797	wt	wt
50183		3999100038_R04C01	151115_SJ_Northcott	SJYC07-UPN15046068	FFPE		Group 3/4	IV	Group 3	0.0399206	0.0398024	0.853901	0.0663763	wt	wt
50184		3999100038_R04C02	151115_SJ_Northcott	SJYC07-UPN11594096	FFPE		Group 3/4	IV	Group 3	0.0146075	0.0156894	0.961178	0.00852511	wt	wt
50185		3999100038_R05C01	151115_SJ_Northcott	SJYC07-UPN18623674	FFPE		SHH		SHH	0.0354885	0.87114	0.0612322	0.0321398	wt	wt
50186		3999100038_R05C02	151115_SJ_Northcott	SJYC07-UPN16443438	FFPE		Group 3/4	VII	Group 4	0.0102236	0.00733246	0.0176114	0.964832	wt	wt
50187		3999100038_R06C01	151115_SJ_Northcott	SJYC07-UPN13931134	FFPE		SHH		SHH	0.0390237	0.820712	0.0797127	0.0605512	wt	wt
50188		3999100039_R01C01	151115_SJ_Northcott	SJYC07-UPN22881491	FFPE		SHH		SHH	0.0278607	0.894226	0.0490446	0.0288684	wt	wt
50189		3999100039_R01C02	151115_SJ_Northcott	SJYC07-UPN14501517	FFPE		SHH		SHH	0.0653452	0.589309	0.175583	0.169763	wt	wt
50190		3999100039_R02C01	151115_SJ_Northcott	SJYC07-UPN16841772	FFPE		Group 3/4	I	Group 3	0.0269503	0.026517	0.533586	0.412947	wt	wt
50191		3999100039_R02C02	151115_SJ_Northcott	SJYC07-UPN14090767	FFPE		SHH		SHH	0.0245189	0.912973	0.0427012	0.0198066	wt	wt
50192		3999100039_R03C02	151115_SJ_Northcott	SJYC07-UPN8103754	FFPE		Group 3/4	IV	Group 3	0.0140904	0.0134886	0.963275	0.00914564	wt	wt
50193		3999100039_R04C01	151115_SJ_Northcott	SJYC07-UPN16484527	FFPE		Group 3/4	IV	Group 3	0.0148642	0.0150069	0.961626	0.00850324	wt	wt
50194		3999100039_R04C02	151115_SJ_Northcott	SJYC07-UPN9653262	FFPE		SHH		SHH	0.051699	0.804007	0.0993137	0.0449798	wt	wt
50195		3999100039_R05C01	151115_SJ_Northcott	SJYC07-UPN13327846	FFPE		SHH		SHH	0.0480491	0.821928	0.0760831	0.0539396	wt	wt
50196		3999100039_R05C02	151115_SJ_Northcott	SJYC07-UPN13551522	FFPE		SHH		SHH	0.0306862	0.866259	0.0592839	0.0437708	wt	wt
50197		3999100039_R06C01	151115_SJ_Northcott	SJYC07-UPN15082281	FFPE		Group 3/4	III	Group 3	0.0143026	0.0118347	0.957153	0.0167099	wt	wt
50198		3999100039_R06C02	151115_SJ_Northcott	SJYC07-UPN18008803	FFPE		SHH		SHH	0.0421352	0.781719	0.0978709	0.0782748	wt	wt
50199		3999100125_R01C01	151115_SJ_Northcott	SJYC07-UPN15031172	FFPE		SHH		SHH	0.0656687	0.664294	0.159079	0.110959	wt	wt
50200		3999100125_R01C02	151115_SJ_Northcott	SJ-3999100125_R01C02	FFPE		Group 3/4	IV	Group 3	0.0135938	0.0139167	0.964201	0.00828836	wt	wt
50201		3999100125_R02C01	151115_SJ_Northcott	SJYC07-UPN10761063	FFPE		Group 3/4	IV	Group 3	0.0136773	0.0142561	0.963544	0.00852307	wt	wt
50202		3999100125_R02C02	151115_SJ_Northcott	SJYC07-UPN22179584	FFPE		SHH		SHH	0.0418319	0.792747	0.106101	0.0593198	wt	wt
50203		3999100125_R03C01	151115_SJ_Northcott	SJYC07-UPN9308576	FFPE		SHH		SHH	0.0587609	0.76438	0.103798	0.0730609	wt	wt
50204		3999100125_R04C01	151115_SJ_Northcott	SJYC07-UPN17374850	FFPE		Group 3/4	iii	Group 3	0.0400913	0.0198104	0.917073	0.0230251	wt	wt
50205		3999100125_R05C01	151115_SJ_Northcott	SJYC07-UPN17519233	FFPE		Group 3/4	II	Group 3	0.0113082	0.0125659	0.967993	0.008133	wt	wt
50206		3999100125_R06C01	151115_SJ_Northcott	SJYC07-UPN17553252	FFPE		SHH		SHH	0.0304955	0.890669	0.0512456	0.0275902	wt	wt
50207		3999543042_R02C02	150314_MethWeb018_Lindenberg	P036_75374_ref	FFPE		Group 3/4	v	Group 4	0.0338289	0.055911	0.409065	0.501195	wt	amplified
50208		3999543042_R06C01	150314_MethWeb018_Lindenberg	P036_75370_ref	FFPE		SHH		SHH	0.0570744	0.544848	0.341185	0.0568927	amplified	wt
50209		3999547123_R02C01	150417_MethWeb023_Lindenberg	P036_78308_diag	FFPE		Group 3/4	IV	Group 3	0.0403072	0.0248808	0.895917	0.0388954	wt	wt
50210		3999547142_R05C01	150314_MethWeb018_Lindenberg	P036_75650_ref	FFPE		SHH		SHH	0.0327783	0.799017	0.135059	0.0331462	wt	amplified
50211		3999834105_R03C02	150227_MethWeb016_Lindenberg	P036_75178_diag	FFPE		SHH		SHH	0.0231487	0.870348	0.0364252	0.0700778	wt	wt
50212		3999875056_R05C01	150116_MethWeb009_Lindenberg	P036_73810_diag	FFPE		SHH		SHH	0.0461543	0.787241	0.0774456	0.0891589	wt	wt
50213		6164621144_R05C02	111123_Jones_all96_SampleMethylationProfile_allData_noAnnol	5M2	Frozen		SHH		Group 4	0.0787376	0.156461	0.164549	0.600253	wt	wt
50214		6247004027_R01C01	120413__58A_Sturm_SampleMethylationProfile_all_noAnno	MB72	Frozen	dkfz0345	SHH		SHH	0.0233272	0.910524	0.0344835	0.0316653	wt	wt
50215		6929689149_R06C02	111223__52_53_Jones_SampleMethylationProfile_allData_noAnno	IM22	Frozen	dkfz0013	WNT		WNT	0.903461	0.0218447	0.0329193	0.041775	wt	wt
50216		6929689152_R06C02	111123_Jones_all96_SampleMethylationProfile_allData_noAnnol	4M8	Frozen	dkfz0044	WNT		WNT	0.915735	0.0262714	0.0301521	0.0278411	wt	wt
50217		6929689161_R02C02	111123_Jones_all96_SampleMethylationProfile_allData_noAnnol	IM4	Frozen	dkfz0022	WNT		WNT	0.883286	0.0451313	0.0350597	0.0365226	wt	wt
50218		6929689161_R03C02	111123_Jones_all96_SampleMethylationProfile_allData_noAnnol	IM13	Frozen	dkfz0004	WNT		WNT	0.890551	0.0284384	0.0452723	0.0357388	wt	wt
50219		6929689161_R04C02	111123_Jones_all96_SampleMethylationProfile_allData_noAnnol	IM14	Frozen	dkfz0005	WNT		WNT	0.895323	0.0259252	0.0530926	0.0256595	wt	wt
50220		6929689161_R05C02	111123_Jones_all96_SampleMethylationProfile_allData_noAnnol	IM15	Frozen	dkfz0006	WNT		WNT	0.887232	0.0498654	0.0281947	0.0347082	wt	wt
50221		6929689161_R06C02	111123_Jones_all96_SampleMethylationProfile_allData_noAnnol	IM16	Frozen	dkfz0007	WNT		WNT	0.889591	0.0301895	0.0451248	0.0350944	wt	wt
50222		6929689168_R01C01	111123_Jones_all96_SampleMethylationProfile_allData_noAnnol	4M28	Frozen	dkfz0040	WNT		WNT	0.89424	0.0238811	0.0571478	0.0247315	wt	wt
50223		6929689168_R02C01	111123_Jones_all96_SampleMethylationProfile_allData_noAnnol	5M5	Frozen	dkfz0056	WNT		WNT	0.847136	0.0501523	0.063132	0.0395799	wt	wt
50224		6929689168_R03C01	111123_Jones_all96_SampleMethylationProfile_allData_noAnnol	5M7	Frozen	dkfz0058	WNT		WNT	0.867372	0.0496022	0.0369477	0.0460778	wt	wt
50225		6929689168_R04C01	111123_Jones_all96_SampleMethylationProfile_allData_noAnnol	5M14	Frozen	dkfz0049	WNT		WNT	0.599517	0.078051	0.275708	0.0467239	wt	wt
50226		6929689168_R05C01	111123_Jones_all96_SampleMethylationProfile_allData_noAnnol	5M15	Frozen	dkfz0050	WNT		WNT	0.865182	0.0428099	0.0560583	0.0359497	wt	wt
50227		6929718001_R02C02	111223__52_53_Jones_SampleMethylationProfile_allData_noAnno	IM33	Frozen		Group 3/4	IV	Group 3	0.0137545	0.011885	0.96853	0.00583067	wt	wt
50228		6929718009_R02C01	111223__52_53_Jones_SampleMethylationProfile_allData_noAnno	MB48	Frozen	dkfz0236	Group 3/4	VI	Group 4	0.011396	0.0115279	0.0295937	0.947482	wt	wt
50229		6929718049_R01C02	111223__52_53_Jones_SampleMethylationProfile_allData_noAnno	1M19	Frozen	dkfz0009	Group 3/4	IV	Group 3	0.0196187	0.021237	0.931013	0.0281312	wt	wt
50230		6929718049_R02C02	111223__52_53_Jones_SampleMethylationProfile_allData_noAnno	1M20	Frozen		Group 3/4	II	Group 3	0.0146424	0.015139	0.962695	0.00752331	amplified	wt
50231		6929718049_R03C02	111223__52_53_Jones_SampleMethylationProfile_allData_noAnno	1M21	Frozen	dkfz0012	Group 3/4	II	Group 3	0.0102218	0.0112942	0.964002	0.0144815	wt	wt
50232		6929718049_R04C02	111223__52_53_Jones_SampleMethylationProfile_allData_noAnno	1M3_1M33	Frozen	dkfz0018	Group 3/4	II	Group 3	0.017628	0.0187146	0.949011	0.014646	amplified	wt
50233		6929718049_R05C02	111223__52_53_Jones_SampleMethylationProfile_allData_noAnno	1M32	Frozen	dkfz0020	Group 3/4	III	Group 3	0.0105094	0.00701278	0.962533	0.0199453	wt	wt
50234		6929718050_R01C01	111223__52_53_Jones_SampleMethylationProfile_allData_noAnno	1M2	Frozen	dkfz0010	Group 3/4	viii	Group 4	0.0101364	0.0119104	0.0231731	0.95478	wt	wt
50235		6929718050_R02C01	111223__52_53_Jones_SampleMethylationProfile_allData_noAnno	1M12	Frozen	dkfz0003	SHH		SHH	0.0222531	0.91659	0.0346106	0.0265459	wt	wt
50236		6929718050_R03C01	111223__52_53_Jones_SampleMethylationProfile_allData_noAnno	1M9	Frozen	dkfz0025	SHH		SHH	0.0293538	0.90138	0.0331159	0.03615	wt	wt
50237		6929718050_R04C01	111223__52_53_Jones_SampleMethylationProfile_allData_noAnno	2M16	Frozen	dkfz0029	SHH		SHH	0.0205066	0.907827	0.0489144	0.0227518	wt	wt
50238		6929793061_R01C02	120127__55_Jones_SampleMethylationProfile_allData_noAnno	2M20	Frozen	dkfz0031	SHH		SHH	0.0277875	0.911701	0.0327051	0.0278065	wt	wt
50239		6929793061_R02C02	120127__55_Jones_SampleMethylationProfile_allData_noAnno	2M21	Frozen	dkfz0032	SHH		SHH	0.0217062	0.922242	0.0356113	0.0204406	wt	wt
50240		6929793061_R03C02	120127__55_Jones_SampleMethylationProfile_allData_noAnno	4M21	Frozen	dkfz0349	SHH		SHH	0.0216153	0.93643	0.0250682	0.0168869	wt	wt
50241		6929793061_R06C01	120127__55_Jones_SampleMethylationProfile_allData_noAnno	2M9	Frozen	dkfz0037	SHH		SHH	0.0186233	0.931597	0.0341048	0.015675	wt	wt
50242		6929793089_R03C02	120127__55_Jones_SampleMethylationProfile_allData_noAnno	1M10	Frozen	dkfz0002	Group 3/4	V	Group 3	0.01372	0.0170467	0.845126	0.124107	wt	amplified
50243		6929793089_R04C02	120127__55_Jones_SampleMethylationProfile_allData_noAnno	1M24	Frozen	dkfz0014	Group 3/4	V	Group 4	0.0146312	0.017098	0.0828997	0.885371	wt	amplified
50244		6929793089_R05C02	120127__55_Jones_SampleMethylationProfile_allData_noAnno	1M28	Frozen	dkfz0016	Group 3/4	II	Group 3	0.0325495	0.0564167	0.808767	0.102266	wt	amplified
50245		7970368141_R01C01	120719_rest_Sp01_SampleMethylationProfile_all_noAnno	MD_MB_001	FFPE		SHH		SHH	0.0402341	0.836604	0.0867583	0.0364032	wt	wt
50246		7970368141_R02C01	120719_rest_Sp01_SampleMethylationProfile_all_noAnno	MD_MB_002	FFPE		SHH		SHH	0.0346188	0.846388	0.0709332	0.0480602	wt	wt
50247		7970368141_R02C02	120719_rest_Sp01_SampleMethylationProfile_all_noAnno	MD_MB_016	FFPE		Group 3/4	VII	Group 4	0.0124517	0.0112673	0.0628708	0.91341	wt	wt
50248		7970368141_R03C01	120719_rest_Sp01_SampleMethylationProfile_all_noAnno	MD_MB_003	FFPE		Group 3/4	VIII	Group 4	0.0160395	0.0162203	0.0229835	0.944757	wt	wt
50249		7970368141_R03C02	120719_rest_Sp01_SampleMethylationProfile_all_noAnno	MD_MB_017	FFPE		SHH		SHH	0.0472066	0.780915	0.108551	0.0633275	wt	wt
50250		7970368141_R04C01	120719_rest_Sp01_SampleMethylationProfile_all_noAnno	MD_MB_004	FFPE		Group 3/4	II	Group 3	0.00961729	0.0110331	0.974396	0.00495346	amplified	wt
50251		7970368141_R04C02	120719_rest_Sp01_SampleMethylationProfile_all_noAnno	MD_MB_018	FFPE		Group 3/4	VII	Group 4	0.0340741	0.0359387	0.378611	0.551376	wt	wt
50252		7970368141_R05C02	120719_rest_Sp01_SampleMethylationProfile_all_noAnno	MD_MB_019	FFPE		Group 3/4	v	Group 4	0.00913303	0.00964763	0.0276169	0.953602	wt	wt
50253		7970368141_R06C02	120719_rest_Sp01_SampleMethylationProfile_all_noAnno	MD_MB_021	FFPE		Group 3/4	VI	Group 4	0.0163456	0.0143859	0.0624475	0.906821	wt	amplified
50254		7970368167_R01C01	120719_rest_Sp01_SampleMethylationProfile_all_noAnno	MD_MB_031	FFPE		Group 3/4	VIII	Group 4	0.0126054	0.0128996	0.0116349	0.96286	wt	wt
50255		7970368167_R02C01	120719_rest_Sp01_SampleMethylationProfile_all_noAnno	MD_MB_032	FFPE		SHH		SHH	0.0472283	0.772866	0.103626	0.0762802	wt	wt
50256		7970368167_R03C01	120719_rest_Sp01_SampleMethylationProfile_all_noAnno	MD_MB_033	FFPE		Group 3/4	VII	Group 4	0.0253288	0.0233542	0.34126	0.610057	wt	wt
50257		7970368167_R03C02	120719_rest_Sp01_SampleMethylationProfile_all_noAnno	MD_MB_045	FFPE		SHH		SHH	0.0302061	0.844611	0.0800228	0.0451596	wt	wt
50258		7970368167_R04C01	120719_rest_Sp01_SampleMethylationProfile_all_noAnno	MD_MB_034	FFPE		Group 3/4	iii	Group 3	0.0154247	0.0121188	0.960886	0.0115703	wt	wt
50259		7970368167_R04C02	120719_rest_Sp01_SampleMethylationProfile_all_noAnno	MD_MB_046	FFPE		Group 3/4	VI	Group 4	0.0172124	0.0156043	0.0386155	0.928568	wt	wt
50260		7970368167_R05C02	120719_rest_Sp01_SampleMethylationProfile_all_noAnno	MD_MB_047	FFPE		Group 3/4	v	Group 4	0.0141753	0.0151696	0.106929	0.863727	wt	wt
50261		7970368167_R06C02	120719_rest_Sp01_SampleMethylationProfile_all_noAnno	MD_MB_064	FFPE		Group 3/4	II	Group 3	0.0191269	0.0238187	0.914503	0.0425517	wt	inconclusive
50262		7970368168_R01C01	120719_rest_Sp01_SampleMethylationProfile_all_noAnno	MD_MB_057	FFPE		SHH		SHH	0.0697586	0.81746	0.056546	0.0562354	wt	wt
50263		7970368168_R01C02	120719_rest_Sp01_SampleMethylationProfile_all_noAnno	MD_MB_072	FFPE		Group 3/4	V	Group 4	0.0193718	0.015765	0.325933	0.63893	wt	wt
50264		7970368168_R02C02	120719_rest_Sp01_SampleMethylationProfile_all_noAnno	MD_MB_073	FFPE		Group 3/4	VIII	Group 4	0.0121198	0.0125989	0.00828666	0.966995	wt	wt
50265		7970368168_R03C01	120719_rest_Sp01_SampleMethylationProfile_all_noAnno	MD_MB_059	FFPE		Group 3/4	VIII	Group 4	0.0178972	0.014717	0.0272586	0.940127	wt	wt
50266		7970368168_R03C02	120719_rest_Sp01_SampleMethylationProfile_all_noAnno	MD_MB_074	FFPE		Group 3/4	VIII	Group 4	0.0148034	0.0155985	0.0206618	0.948936	wt	wt
50267		7970368168_R04C01	120719_rest_Sp01_SampleMethylationProfile_all_noAnno	MD_MB_062	FFPE		Group 3/4	I	Group 4	0.0217941	0.0229696	0.2618	0.693436	wt	wt
50268		7970368168_R04C02	120719_rest_Sp01_SampleMethylationProfile_all_noAnno	MD_MB_075	FFPE		Group 3/4	viii	Group 4	0.0332681	0.0245582	0.0820724	0.860101	wt	wt
50269		7970368168_R05C01	120719_rest_Sp01_SampleMethylationProfile_all_noAnno	MD_MB_063	FFPE		Group 3/4	viii	Group 4	0.0101149	0.0105818	0.0190673	0.960236	wt	wt
50270		7970368168_R05C02	120719_rest_Sp01_SampleMethylationProfile_all_noAnno	MD_MB_076	FFPE		SHH		SHH	0.0292005	0.919295	0.0303179	0.0211863	wt	wt
50271		7970368168_R06C01	120719_rest_Sp01_SampleMethylationProfile_all_noAnno	MD_MB_077	FFPE		SHH		SHH	0.0213824	0.925389	0.0236879	0.0295411	wt	wt
50272		7970368168_R06C02	120719_rest_Sp01_SampleMethylationProfile_all_noAnno	MD_MB_089	FFPE		Group 3/4	VII	Group 4	0.0305907	0.0267446	0.0953974	0.847267	wt	wt
50273		7970376005_R01C01	120719_rest_Sp01_SampleMethylationProfile_all_noAnno	MD_MB_084	FFPE		Group 3/4	IV	Group 3	0.0202783	0.0174992	0.949628	0.0125948	wt	wt
50274		7970376005_R01C02	120719_rest_Sp01_SampleMethylationProfile_all_noAnno	MD_MB_096	FFPE		Group 3/4	I	Group 4	0.0241956	0.0164576	0.170109	0.789238	wt	wt
50275		7970376005_R02C01	120719_rest_Sp01_SampleMethylationProfile_all_noAnno	MD_MB_085	FFPE		Group 3/4	V	Group 3	0.0289583	0.0179021	0.873382	0.079758	wt	wt
50276		7970376005_R02C02	120719_rest_Sp01_SampleMethylationProfile_all_noAnno	MD_MB_097	FFPE		Group 3/4	VIII	Group 4	0.0108733	0.0108492	0.0109853	0.967292	wt	wt
50277		7970376005_R03C01	120719_rest_Sp01_SampleMethylationProfile_all_noAnno	MD_MB_086	FFPE		WNT		WNT	0.694553	0.0787035	0.131022	0.0957209	wt	wt
50278		7970376005_R03C02	120719_rest_Sp01_SampleMethylationProfile_all_noAnno	MD_MB_098	FFPE		Group 3/4	VIII	Group 4	0.017362	0.016117	0.0264743	0.940047	wt	wt
50279		7970376005_R04C01	120719_rest_Sp01_SampleMethylationProfile_all_noAnno	MD_MB_087	FFPE		Group 3/4	VIII	Group 4	0.0134701	0.0127049	0.0101596	0.963665	wt	wt
50280		7970376005_R04C02	120719_rest_Sp01_SampleMethylationProfile_all_noAnno	MD_MB_099	FFPE		WNT		WNT	0.884955	0.038824	0.0378359	0.0383848	wt	wt
50281		7970376005_R05C01	120719_rest_Sp01_SampleMethylationProfile_all_noAnno	MD_MB_088	FFPE		Group 3/4	II	Group 3	0.00992478	0.0111667	0.969582	0.00932639	wt	wt
50282		7970376005_R05C02	120719_rest_Sp01_SampleMethylationProfile_all_noAnno	MD_MB_100	FFPE		Group 3/4	viii	Group 4	0.00954921	0.0105523	0.0127897	0.967109	wt	wt
50283		7970376005_R06C01	120719_rest_Sp01_SampleMethylationProfile_all_noAnno	MD_MB_101	FFPE		SHH		SHH	0.0503557	0.778137	0.104005	0.0675026	wt	wt
50284		7970376005_R06C02	120719_rest_Sp01_SampleMethylationProfile_all_noAnno	MD_MB_007	FFPE		WNT		WNT	0.803951	0.0684206	0.0715409	0.0560872	wt	wt
50285		7970376026_R01C01	120719_rest_Sp01_SampleMethylationProfile_all_noAnno	MD_MB_022	FFPE		Group 3/4	VIII	Group 4	0.0108876	0.00950777	0.0072502	0.972354	wt	wt
50286		7970376026_R01C02	120719_rest_Sp01_SampleMethylationProfile_all_noAnno	MD_MB_037	FFPE		Group 3/4	VIII	Group 4	0.0101384	0.0112004	0.00987117	0.96879	wt	wt
50287		7970376026_R02C01	120719_rest_Sp01_SampleMethylationProfile_all_noAnno	MD_MB_023	FFPE		SHH		SHH	0.0828681	0.647073	0.152963	0.117096	wt	wt
50288		7970376026_R02C02	120719_rest_Sp01_SampleMethylationProfile_all_noAnno	MD_MB_038	FFPE		Group 3/4	III	Group 3	0.00676496	0.00770151	0.979611	0.00592299	wt	wt
50289		7970376026_R03C01	120719_rest_Sp01_SampleMethylationProfile_all_noAnno	MD_MB_024	FFPE		WNT		WNT	0.862201	0.0435146	0.0447736	0.0495104	wt	wt
50290		7970376026_R03C02	120719_rest_Sp01_SampleMethylationProfile_all_noAnno	MD_MB_039	FFPE		Group 3/4	iii	Group 3	0.027971	0.015655	0.929851	0.0265232	wt	wt
50291		7970376026_R04C01	120719_rest_Sp01_SampleMethylationProfile_all_noAnno	MD_MB_040	FFPE		Group 3/4	VIII	Group 4	0.0125085	0.0124162	0.0226642	0.952411	wt	wt
50292		7970376026_R04C02	120719_rest_Sp01_SampleMethylationProfile_all_noAnno	MD_MB_053	FFPE		Group 3/4	I	Group 4	0.0438864	0.0340101	0.415559	0.506545	wt	wt
50293		7970376026_R05C01	120719_rest_Sp01_SampleMethylationProfile_all_noAnno	MD_MB_054	FFPE		Group 3/4	viii	Group 4	0.0165464	0.0145798	0.0248652	0.944009	wt	wt
50294		7970376026_R06C01	120719_rest_Sp01_SampleMethylationProfile_all_noAnno	MD_MB_056	FFPE		SHH		SHH	0.0318648	0.881328	0.0524194	0.0343879	wt	wt
50295		7970376026_R06C02	120719_rest_Sp01_SampleMethylationProfile_all_noAnno	MD_MB_071	FFPE		SHH		SHH	0.0370993	0.833598	0.0802656	0.0490372	wt	wt
50296		7970376029_R01C01	120719_rest_Sp01_SampleMethylationProfile_all_noAnno	MD_MB_050	FFPE		SHH		SHH	0.114594	0.605875	0.196307	0.0832245	wt	wt
50297		7970376029_R01C02	120719_rest_Sp01_SampleMethylationProfile_all_noAnno	MD_MB_065	FFPE		WNT		WNT	0.862378	0.0361016	0.0578714	0.0436493	wt	wt
50298		7970376029_R02C01	120719_rest_Sp01_SampleMethylationProfile_all_noAnno	MD_MB_051	FFPE		Group 3/4	VII	Group 4	0.0174458	0.0209027	0.142291	0.81936	wt	wt
50299		7970376029_R02C02	120719_rest_Sp01_SampleMethylationProfile_all_noAnno	MD_MB_066	FFPE		Group 3/4	VII	Group 3	0.0311259	0.0320147	0.515957	0.420903	wt	wt
50300		7970376029_R03C01	120719_rest_Sp01_SampleMethylationProfile_all_noAnno	MD_MB_052	FFPE		Group 3/4	IV	Group 3	0.0119081	0.0131602	0.966726	0.00820585	wt	wt
50301		7970376029_R03C02	120719_rest_Sp01_SampleMethylationProfile_all_noAnno	MD_MB_067	FFPE		Group 3/4	VII	Group 4	0.0139563	0.00991177	0.0297187	0.946413	wt	wt
50302		7970376029_R04C01	120719_rest_Sp01_SampleMethylationProfile_all_noAnno	MD_MB_068	FFPE		Group 3/4	VIII	Group 4	0.0138524	0.0142858	0.0173056	0.954556	wt	wt
50303		7970376029_R04C02	120719_rest_Sp01_SampleMethylationProfile_all_noAnno	MD_MB_081	FFPE		Group 3/4	VIII	Group 4	0.010661	0.0109796	0.00866002	0.969699	wt	wt
50304		7970376029_R05C01	120719_rest_Sp01_SampleMethylationProfile_all_noAnno	MD_MB_082	FFPE		SHH		SHH	0.0225365	0.871595	0.0523367	0.0535313	wt	wt
50305		7970376029_R05C02	120719_rest_Sp01_SampleMethylationProfile_all_noAnno	MD_MB_094	FFPE		SHH		SHH	0.0307786	0.890919	0.0470346	0.0312678	wt	wt
50306		7970376055_R01C01	120719_rest_Sp01_SampleMethylationProfile_all_noAnno	MD_MB_078	FFPE		Group 3/4	III	Group 3	0.0204126	0.0151929	0.94546	0.0189346	wt	wt
50307		7970376055_R01C02	120719_rest_Sp01_SampleMethylationProfile_all_noAnno	MD_MB_090	FFPE		Group 3/4	III	Group 3	0.0107323	0.0115011	0.956822	0.0209446	amplified	wt
50308		7970376055_R02C01	120719_rest_Sp01_SampleMethylationProfile_all_noAnno	MD_MB_079	FFPE		SHH		SHH	0.0235972	0.901868	0.0468011	0.027734	wt	wt
50309		7970376055_R02C02	120719_rest_Sp01_SampleMethylationProfile_all_noAnno	MD_MB_091	FFPE		Group 3/4	V	Group 4	0.0163413	0.0154155	0.35028	0.617963	wt	amplified
50310		7970376055_R03C01	120719_rest_Sp01_SampleMethylationProfile_all_noAnno	MD_MB_080	FFPE		Group 3/4	VIII	Group 4	0.015335	0.0158804	0.0798086	0.888976	wt	wt
50311		7970376055_R03C02	120719_rest_Sp01_SampleMethylationProfile_all_noAnno	MD_MB_105	FFPE		Group 3/4	III	Group 3	0.0136318	0.0115833	0.963235	0.0115502	wt	wt
50312		7970376055_R04C01	120719_rest_Sp01_SampleMethylationProfile_all_noAnno	MD_MB_093	FFPE		SHH		SHH	0.0391029	0.889132	0.0337409	0.0380244	wt	wt
50313		7970376055_R04C02	120719_rest_Sp01_SampleMethylationProfile_all_noAnno	MD_MB_106	FFPE		Group 3/4	v	Group 3	0.0189943	0.0176279	0.755667	0.207711	wt	wt
50314		7970376055_R05C01	120719_rest_Sp01_SampleMethylationProfile_all_noAnno	MD_MB_107	FFPE		SHH		SHH	0.026334	0.906491	0.0402772	0.0268972	wt	wt
50315		7970376055_R05C02	120719_rest_Sp01_SampleMethylationProfile_all_noAnno	MD_MB_013	FFPE		SHH		SHH	0.0324539	0.879781	0.0422772	0.0454881	wt	wt
50316		7970376055_R06C01	120719_rest_Sp01_SampleMethylationProfile_all_noAnno	MD_MB_108	FFPE		WNT		WNT	0.823096	0.0515147	0.0707889	0.0546005	wt	wt
50317		7970376055_R06C02	120719_rest_Sp01_SampleMethylationProfile_all_noAnno	MD_MB_109	FFPE		Group 3/4	VI	Group 4	0.00955398	0.0103519	0.0338286	0.946265	wt	wt
50318		7970376067_R01C01	120719_rest_Sp01_SampleMethylationProfile_all_noAnno	MD_MB_102	FFPE		Group 3/4	IV	Group 3	0.0385435	0.0433532	0.806645	0.111458	wt	wt
50319		7970376067_R01C02	120719_rest_Sp01_SampleMethylationProfile_all_noAnno	MD_MB_008	FFPE		Group 3/4	VII	Group 4	0.0169438	0.0117361	0.0270611	0.944259	wt	wt
50320		7970376067_R02C01	120719_rest_Sp01_SampleMethylationProfile_all_noAnno	MD_MB_104	FFPE		Group 3/4	III	Group 3	0.0148945	0.0160248	0.923252	0.0458292	wt	wt
50321		7970376067_R02C02	120719_rest_Sp01_SampleMethylationProfile_all_noAnno	MD_MB_009	FFPE		Group 3/4	VIII	Group 4	0.0151821	0.0182631	0.0265496	0.940005	wt	wt
50322		7970376067_R03C01	120719_rest_Sp01_SampleMethylationProfile_all_noAnno	MD_MB_010	FFPE		Group 3/4	VII	Group 4	0.0199964	0.0201722	0.168024	0.791808	wt	wt
50323		7970376067_R03C02	120719_rest_Sp01_SampleMethylationProfile_all_noAnno	MD_MB_025	FFPE		SHH		SHH	0.0268918	0.890718	0.0591397	0.0232501	wt	wt
50324		7970376067_R04C01	120719_rest_Sp01_SampleMethylationProfile_all_noAnno	MD_MB_026	FFPE		SHH		SHH	0.0652417	0.714585	0.126701	0.093472	wt	wt
50325		7970376067_R05C01	120719_rest_Sp01_SampleMethylationProfile_all_noAnno	MD_MB_029	FFPE		SHH		SHH	0.0254479	0.906064	0.0361385	0.03235	wt	wt
50326		7970376067_R05C02	120719_rest_Sp01_SampleMethylationProfile_all_noAnno	MD_MB_042	FFPE		Group 3/4	III	Group 3	0.0235554	0.0238526	0.881842	0.07075	wt	wt
50327		7970376067_R06C01	120719_rest_Sp01_SampleMethylationProfile_all_noAnno	MD_MB_110	FFPE		SHH		SHH	0.0408974	0.844929	0.0806565	0.0335167	wt	amplified
50328		7970376067_R06C02	120719_rest_Sp01_SampleMethylationProfile_all_noAnno	MD_MB_111	FFPE		WNT		WNT	0.871	0.0257343	0.0765483	0.0267174	wt	wt
50329		7990895046_R01C01	120730_FFPE_6_rest_SP02_SampleMethylationProfile_all_noAnno	MD_MB_122	FFPE		Group 3/4	I	Group 4	0.0172236	0.0144629	0.29006	0.678253	wt	wt
50330		7990895046_R01C02	120730_FFPE_6_rest_SP02_SampleMethylationProfile_all_noAnno	MD_MB_134	FFPE		SHH		SHH	0.0386449	0.856831	0.0700509	0.0344729	wt	wt
50331		7990895046_R02C01	120730_FFPE_6_rest_SP02_SampleMethylationProfile_all_noAnno	MD_MB_135	FFPE		Group 3/4	viii	Group 4	0.0227981	0.0178166	0.116121	0.843264	wt	wt
50332		7990895046_R02C02	120730_FFPE_6_rest_SP02_SampleMethylationProfile_all_noAnno	MD_MB_147	FFPE		Group 3/4	VII	Group 4	0.0106523	0.0138862	0.0199532	0.955508	wt	wt
50333		7990895046_R03C01	120730_FFPE_6_rest_SP02_SampleMethylationProfile_all_noAnno	MD_MB_148	FFPE		SHH		SHH	0.032145	0.880368	0.0521394	0.0353479	wt	wt
50334		7990895046_R03C02	120730_FFPE_6_rest_SP02_SampleMethylationProfile_all_noAnno	MD_MB_160	FFPE		Group 3/4	III	Group 3	0.0109937	0.00921741	0.953498	0.0262906	wt	wt
50335		7990895046_R04C01	120730_FFPE_6_rest_SP02_SampleMethylationProfile_all_noAnno	MD_MB_149	FFPE		WNT		WNT	0.860189	0.0324154	0.0633335	0.0440617	wt	wt
50336		7990895046_R04C02	120730_FFPE_6_rest_SP02_SampleMethylationProfile_all_noAnno	MD_MB_173	FFPE		Group 3/4	I	Group 3	0.0320011	0.03119	0.687176	0.249633	wt	wt
50337		7990895046_R05C01	120730_FFPE_6_rest_SP02_SampleMethylationProfile_all_noAnno	MD_MB_162	FFPE		Group 3/4	VII	Group 4	0.0211452	0.0242651	0.0557004	0.898889	wt	wt
50338		7990895046_R05C02	120730_FFPE_6_rest_SP02_SampleMethylationProfile_all_noAnno	MD_MB_174	FFPE		Group 3/4	VII	Group 4	0.0193147	0.0192403	0.0999137	0.861531	wt	wt
50339		7990895046_R06C01	120730_FFPE_6_rest_SP02_SampleMethylationProfile_all_noAnno	MD_MB_163	FFPE		Group 3/4	III	Group 3	0.0721509	0.0284204	0.873865	0.0255641	wt	wt
50340		7990895046_R06C02	120730_FFPE_6_rest_SP02_SampleMethylationProfile_all_noAnno	MD_MB_175	FFPE		SHH		SHH	0.032355	0.870957	0.0640899	0.0325984	wt	wt
50341		7990895093_R01C01	120730_FFPE_6_rest_SP02_SampleMethylationProfile_all_noAnno	MD_MB_146	FFPE		SHH		SHH	0.0427669	0.784355	0.0988228	0.0740549	wt	wt
50342		7990895093_R01C02	120730_FFPE_6_rest_SP02_SampleMethylationProfile_all_noAnno	MD_MB_158	FFPE		Group 3/4	VIII	Group 4	0.0120481	0.011627	0.00835195	0.967973	wt	wt
50343		7990895093_R02C01	120730_FFPE_6_rest_SP02_SampleMethylationProfile_all_noAnno	MD_MB_159	FFPE		Group 3/4	II	Group 3	0.0236348	0.0307154	0.782827	0.162823	wt	wt
50344		7990895093_R02C02	120730_FFPE_6_rest_SP02_SampleMethylationProfile_all_noAnno	MD_MB_171	FFPE		Group 3/4	iii	Group 3	0.0140125	0.0155737	0.962488	0.00792594	amplified	wt
50345		7990895093_R03C01	120730_FFPE_6_rest_SP02_SampleMethylationProfile_all_noAnno	MD_MB_172	FFPE		Group 3/4	VI	Group 4	0.0153483	0.0164754	0.0716537	0.896523	wt	amplified
50346		7990895093_R03C02	120730_FFPE_6_rest_SP02_SampleMethylationProfile_all_noAnno	MD_MB_185	FFPE		Group 3/4	VIII	Group 4	0.0120337	0.0145535	0.0146425	0.95877	wt	wt
50347		7990895093_R04C01	120730_FFPE_6_rest_SP02_SampleMethylationProfile_all_noAnno	MD_MB_186	FFPE		SHH		SHH	0.0281778	0.896303	0.0523155	0.0232036	wt	wt
50348		7990895093_R04C02	120730_FFPE_6_rest_SP02_SampleMethylationProfile_all_noAnno	MD_MB_198	FFPE		Group 3/4	II	WNT	0.523871	0.0929407	0.289978	0.0932099	wt	wt
50349		7990895093_R05C01	120730_FFPE_6_rest_SP02_SampleMethylationProfile_all_noAnno	MD_MB_187	FFPE		SHH		SHH	0.0309921	0.895656	0.040929	0.0324227	wt	wt
50350		7990895093_R05C02	120730_FFPE_6_rest_SP02_SampleMethylationProfile_all_noAnno	MD_MB_199	FFPE		Group 3/4	III	Group 3	0.008684	0.00947114	0.956595	0.02525	wt	wt
50351		7990895093_R06C01	120730_FFPE_6_rest_SP02_SampleMethylationProfile_all_noAnno	MD_MB_188	FFPE		Group 3/4	VII	Group 4	0.0255212	0.0182554	0.162514	0.79371	wt	wt
50352		7990895093_R06C02	120730_FFPE_6_rest_SP02_SampleMethylationProfile_all_noAnno	MD_MB_200	FFPE		Group 3/4	VII	Group 4	0.00866737	0.00810942	0.0343701	0.948853	wt	wt
50353		7990895095_R01C01	120730_FFPE_6_rest_SP02_SampleMethylationProfile_all_noAnno	MD_MB_170	FFPE		Group 3/4	VII	Group 4	0.0149467	0.015523	0.0383034	0.931227	wt	wt
50354		7990895095_R01C02	120730_FFPE_6_rest_SP02_SampleMethylationProfile_all_noAnno	MD_MB_183	FFPE		Group 3/4	v	Group 4	0.024125	0.019698	0.285573	0.670604	wt	wt
50355		7990895095_R02C01	120730_FFPE_6_rest_SP02_SampleMethylationProfile_all_noAnno	MD_MB_184	FFPE		Group 3/4	VII	Group 4	0.0165811	0.0191179	0.188042	0.776259	wt	wt
50356		7990895095_R02C02	120730_FFPE_6_rest_SP02_SampleMethylationProfile_all_noAnno	MD_MB_196	FFPE		Group 3/4	VIII	Group 4	0.0129436	0.0121046	0.00974041	0.965211	wt	wt
50357		7990895095_R03C01	120730_FFPE_6_rest_SP02_SampleMethylationProfile_all_noAnno	MD_MB_197	FFPE		Group 3/4	II	Group 3	0.013185	0.0118337	0.968735	0.00624625	wt	wt
50358		7990895095_R03C02	120730_FFPE_6_rest_SP02_SampleMethylationProfile_all_noAnno	MD_MB_112	FFPE		Group 3/4	VI	Group 3	0.0277674	0.0237319	0.599777	0.348724	wt	amplified
50359		7990895095_R04C01	120730_FFPE_6_rest_SP02_SampleMethylationProfile_all_noAnno	MD_MB_113	FFPE		SHH		SHH	0.0362352	0.854762	0.0759189	0.0330843	wt	wt
50360		7990895095_R04C02	120730_FFPE_6_rest_SP02_SampleMethylationProfile_all_noAnno	MD_MB_126	FFPE		WNT		WNT	0.52214	0.0712232	0.274479	0.132158	wt	wt
50361		7990895095_R05C01	120730_FFPE_6_rest_SP02_SampleMethylationProfile_all_noAnno	MD_MB_114	FFPE		Group 3/4	VIII	Group 4	0.0121407	0.011669	0.0181637	0.958027	wt	wt
50362		7990895095_R05C02	120730_FFPE_6_rest_SP02_SampleMethylationProfile_all_noAnno	MD_MB_127	FFPE		WNT		WNT	0.760904	0.0501573	0.105587	0.0833515	wt	wt
50363		7990895095_R06C01	120730_FFPE_6_rest_SP02_SampleMethylationProfile_all_noAnno	MD_MB_115	FFPE		SHH		SHH	0.0267781	0.914547	0.0382562	0.020419	wt	wt
50364		7990895095_R06C02	120730_FFPE_6_rest_SP02_SampleMethylationProfile_all_noAnno	MD_MB_128	FFPE		SHH		SHH	0.0295436	0.875955	0.0547105	0.039791	wt	wt
50365		7990895120_R01C01	120730_FFPE_6_rest_SP02_SampleMethylationProfile_all_noAnno	MD_MB_195	FFPE		Group 3/4	VIII	Group 4	0.0125516	0.0105284	0.019288	0.957632	wt	wt
50366		7990895120_R01C02	120730_FFPE_6_rest_SP02_SampleMethylationProfile_all_noAnno	MD_MB_123	FFPE		Group 3/4	viii	Group 4	0.0226504	0.0227317	0.117304	0.837314	amplified	amplified
50367		7990895120_R02C01	120730_FFPE_6_rest_SP02_SampleMethylationProfile_all_noAnno	MD_MB_124	FFPE		Group 3/4	iii	Group 3	0.021363	0.0148179	0.85683	0.106989	wt	wt
50368		7990895120_R02C02	120730_FFPE_6_rest_SP02_SampleMethylationProfile_all_noAnno	MD_MB_136	FFPE		Group 3/4	II	Group 3	0.0121609	0.0137814	0.956713	0.0173448	wt	wt
50369		7990895120_R03C01	120730_FFPE_6_rest_SP02_SampleMethylationProfile_all_noAnno	MD_MB_125	FFPE		Group 3/4	II	Group 3	0.0145758	0.016602	0.961005	0.00781758	amplified	wt
50370		7990895120_R03C02	120730_FFPE_6_rest_SP02_SampleMethylationProfile_all_noAnno	MD_MB_137	FFPE		SHH		SHH	0.0440728	0.851486	0.0704351	0.0340065	wt	amplified
50371		7990895120_R04C02	120730_FFPE_6_rest_SP02_SampleMethylationProfile_all_noAnno	MD_MB_150	FFPE		SHH		SHH	0.0331178	0.905938	0.0340712	0.0268732	wt	wt
50372		7990895120_R05C01	120730_FFPE_6_rest_SP02_SampleMethylationProfile_all_noAnno	MD_MB_139	FFPE		Group 3/4	VII	Group 4	0.0136544	0.0141099	0.0295321	0.942704	wt	wt
50373		7990895120_R05C02	120730_FFPE_6_rest_SP02_SampleMethylationProfile_all_noAnno	MD_MB_151	FFPE		Group 3/4	VI	Group 4	0.0138197	0.0151063	0.0294939	0.94158	wt	amplified
50374		7990895120_R06C01	120730_FFPE_6_rest_SP02_SampleMethylationProfile_all_noAnno	MD_MB_140	FFPE		Group 3/4	VII	Group 4	0.0261541	0.0199779	0.218044	0.735824	wt	wt
50375		7990895120_R06C02	120730_FFPE_6_rest_SP02_SampleMethylationProfile_all_noAnno	MD_MB_152	FFPE		Group 3/4	VIII	Group 4	0.00923376	0.00957273	0.00860598	0.972588	wt	wt
50376		7990895127_R01C01	120730_FFPE_6_rest_SP02_SampleMethylationProfile_all_noAnno	MD_MB_164	FFPE		Group 3/4	VII	Group 4	0.0290806	0.0324742	0.404007	0.534439	wt	wt
50377		7990895127_R01C02	120730_FFPE_6_rest_SP02_SampleMethylationProfile_all_noAnno	MD_MB_177	FFPE		Group 3/4	III	Group 3	0.012368	0.01092	0.969321	0.00739115	wt	wt
50378		7990895127_R02C01	120730_FFPE_6_rest_SP02_SampleMethylationProfile_all_noAnno	MD_MB_165	FFPE		Group 3/4	VIII	Group 4	0.012868	0.0121672	0.0130321	0.961933	wt	wt
50379		7990895127_R02C02	120730_FFPE_6_rest_SP02_SampleMethylationProfile_all_noAnno	MD_MB_178	FFPE		Group 3/4	viii	Group 4	0.0250431	0.0287995	0.104247	0.84191	wt	wt
50380		7990895127_R03C01	120730_FFPE_6_rest_SP02_SampleMethylationProfile_all_noAnno	MD_MB_179	FFPE		SHH		SHH	0.0289181	0.876968	0.0548114	0.0393021	wt	wt
50381		7990895127_R04C01	120730_FFPE_6_rest_SP02_SampleMethylationProfile_all_noAnno	MD_MB_180	FFPE		Group 3/4	VI	Group 4	0.0179777	0.0195145	0.0505985	0.911909	wt	wt
50382		7990895127_R04C02	120730_FFPE_6_rest_SP02_SampleMethylationProfile_all_noAnno	MD_MB_192	FFPE		Group 3/4	iii	Group 3	0.0174063	0.0213661	0.865178	0.09605	wt	wt
50383		7990895127_R05C01	120730_FFPE_6_rest_SP02_SampleMethylationProfile_all_noAnno	MD_MB_121	FFPE		SHH		SHH	0.0349842	0.876984	0.0561757	0.0318561	wt	amplified
50384		7990895127_R05C02	120730_FFPE_6_rest_SP02_SampleMethylationProfile_all_noAnno	MD_MB_133	FFPE		SHH		SHH	0.0268051	0.915781	0.0341245	0.0232896	wt	wt
50385		7990895142_R01C01	120730_FFPE_6_rest_SP02_SampleMethylationProfile_all_noAnno	MD_MB_189	FFPE		Group 3/4	II	Group 3	0.0317027	0.0169628	0.937827	0.013507	wt	wt
50386		7990895142_R01C02	120730_FFPE_6_rest_SP02_SampleMethylationProfile_all_noAnno	MD_MB_201	FFPE		Group 3/4	IV	Group 3	0.0233685	0.0172727	0.948835	0.0105241	wt	wt
50387		7990895142_R02C01	120730_FFPE_6_rest_SP02_SampleMethylationProfile_all_noAnno	MD_MB_190	FFPE		SHH		SHH	0.0328298	0.909012	0.0336159	0.0245419	wt	wt
50388		7990895142_R02C02	120730_FFPE_6_rest_SP02_SampleMethylationProfile_all_noAnno	MD_MB_202	FFPE		Group 3/4	V	Group 4	0.0337638	0.021693	0.382052	0.562491	wt	wt
50389		7990895142_R03C01	120730_FFPE_6_rest_SP02_SampleMethylationProfile_all_noAnno	MD_MB_203	FFPE		Group 3/4	II	Group 3	0.0219455	0.0176429	0.947924	0.0124874	wt	wt
50390		7990895142_R04C01	120730_FFPE_6_rest_SP02_SampleMethylationProfile_all_noAnno	MD_MB_132	FFPE		Group 3/4	VIII	Group 4	0.0170458	0.0187083	0.0145311	0.949715	wt	wt
50391		7990895142_R04C02	120730_FFPE_6_rest_SP02_SampleMethylationProfile_all_noAnno	MD_MB_144	FFPE		Group 3/4	III	Group 3	0.00690347	0.00869649	0.979255	0.00514466	wt	wt
50392		7990895142_R05C01	120730_FFPE_6_rest_SP02_SampleMethylationProfile_all_noAnno	MD_MB_145	FFPE		Group 3/4	VIII	Group 4	0.00970551	0.00927704	0.00676546	0.974252	wt	wt
50393		7990895142_R05C02	120730_FFPE_6_rest_SP02_SampleMethylationProfile_all_noAnno	MD_MB_157	FFPE		WNT		WNT	0.852319	0.0322281	0.076255	0.0391979	wt	wt
50394		7990895159_R01C01	120730_FFPE_6_rest_SP02_SampleMethylationProfile_all_noAnno	MD_MB_116	FFPE		Group 3/4	VI	Group 4	0.0166456	0.0128169	0.0341274	0.93641	wt	wt
50395		7990895159_R02C01	120730_FFPE_6_rest_SP02_SampleMethylationProfile_all_noAnno	MD_MB_117	FFPE		Group 3/4	iii	Group 3	0.0201577	0.0208653	0.945742	0.0132347	wt	wt
50396		7990895159_R02C02	120730_FFPE_6_rest_SP02_SampleMethylationProfile_all_noAnno	MD_MB_142	FFPE		Group 3/4	VII	Group 4	0.01022	0.00798958	0.00953146	0.972259	wt	wt
50397		7990895159_R03C01	120730_FFPE_6_rest_SP02_SampleMethylationProfile_all_noAnno	MD_MB_131	FFPE		SHH		SHH	0.0272939	0.895436	0.0416646	0.035606	wt	wt
50398		7990895159_R03C02	120730_FFPE_6_rest_SP02_SampleMethylationProfile_all_noAnno	MD_MB_143	FFPE		WNT		WNT	0.802583	0.0600591	0.0684564	0.0689012	wt	wt
50399		7990895159_R04C01	120730_FFPE_6_rest_SP02_SampleMethylationProfile_all_noAnno	MD_MB_156	FFPE		Group 3/4	VIII	Group 4	0.011815	0.0127202	0.0100681	0.965397	wt	wt
50400		7990895159_R04C02	120730_FFPE_6_rest_SP02_SampleMethylationProfile_all_noAnno	MD_MB_168	FFPE		SHH		SHH	0.0492876	0.766779	0.117434	0.0664996	wt	wt
50401		7990895159_R05C01	120730_FFPE_6_rest_SP02_SampleMethylationProfile_all_noAnno	MD_MB_169	FFPE		Group 3/4	V	Group 3	0.0174592	0.00839492	0.77699	0.197156	wt	wt
50402		7990895159_R05C02	120730_FFPE_6_rest_SP02_SampleMethylationProfile_all_noAnno	MD_MB_182	FFPE		Group 3/4	III	Group 3	0.0185224	0.0154355	0.951991	0.014051	wt	wt
50403		7990908004_R01C01	120730_FFPE_6_rest_SP02_SampleMethylationProfile_all_noAnno	MD_MB_141	FFPE		WNT		WNT	0.743869	0.0641339	0.120677	0.0713194	wt	wt
50404		7990908004_R01C02	120730_FFPE_6_rest_SP02_SampleMethylationProfile_all_noAnno	MD_MB_153	FFPE		Group 3/4	VIII	Group 4	0.0160208	0.0133553	0.0264627	0.944161	wt	wt
50405		7990908004_R02C01	120730_FFPE_6_rest_SP02_SampleMethylationProfile_all_noAnno	MD_MB_154	FFPE		SHH		SHH	0.0416207	0.875572	0.0587514	0.0240558	wt	wt
50406		7990908004_R02C02	120730_FFPE_6_rest_SP02_SampleMethylationProfile_all_noAnno	MD_MB_166	FFPE		Group 3/4	IV	Group 3	0.0134052	0.0113865	0.968063	0.00714513	wt	wt
50407		7990908004_R03C01	120730_FFPE_6_rest_SP02_SampleMethylationProfile_all_noAnno	MD_MB_155	FFPE		Group 3/4	III	Group 3	0.0170116	0.0158653	0.948696	0.0184274	wt	wt
50408		7990908004_R03C02	120730_FFPE_6_rest_SP02_SampleMethylationProfile_all_noAnno	MD_MB_167	FFPE		WNT		WNT	0.890822	0.045383	0.034613	0.029182	wt	wt
50409		7990908004_R04C01	120730_FFPE_6_rest_SP02_SampleMethylationProfile_all_noAnno	MD_MB_181	FFPE		Group 3/4	VIII	Group 4	0.0116578	0.0121766	0.0158587	0.960307	wt	wt
50410		7990908004_R04C02	120730_FFPE_6_rest_SP02_SampleMethylationProfile_all_noAnno	MD_MB_193	FFPE		SHH		SHH	0.0269414	0.878886	0.0645823	0.02959	wt	wt
50411		7990908004_R05C01	120730_FFPE_6_rest_SP02_SampleMethylationProfile_all_noAnno	MD_MB_194	FFPE		Group 3/4	II	Group 3	0.0290318	0.0236769	0.933408	0.0138831	amplified	wt
50412		8622007025_R02C01	121023__70_Jones_SampleMethylationProfile_all_NoAnno	MB_FB_081a	Frozen		SHH		SHH	0.0997132	0.436988	0.401113	0.0621859	wt	amplified
50413		8622007025_R03C01	121023__70_Jones_SampleMethylationProfile_all_NoAnno	MB_FB_146	Frozen		SHH		SHH	0.021194	0.928117	0.0314019	0.0192875	wt	wt
50414		8622007025_R04C01	121023__70_Jones_SampleMethylationProfile_all_NoAnno	MB_FB_270	Frozen		SHH		SHH	0.017771	0.895889	0.0688377	0.0175025	wt	amplified
50415		8622007025_R05C01	121023__70_Jones_SampleMethylationProfile_all_NoAnno	MB_FB_310	Frozen	dkfz0788	SHH		SHH	0.0235744	0.873338	0.0738548	0.0292327	wt	amplified
50416		8622007025_R06C01	121023__70_Jones_SampleMethylationProfile_all_NoAnno	MB_FB_428	Frozen		SHH		Group 3	0.167535	0.339715	0.413781	0.0789684	wt	amplified
50417		8622007025_R06C02	121023__70_Jones_SampleMethylationProfile_all_NoAnno	MB133	Frozen		Group 3/4	VIII	Group 4	0.00953401	0.0100601	0.0128678	0.967538	wt	wt
50418		8622007026_R05C01	121023__70_Jones_SampleMethylationProfile_all_NoAnno	MB138	Frozen		Group 3/4	VI	Group 4	0.0157604	0.0159849	0.11729	0.850965	wt	wt
50419		8622007026_R06C02	121023__70_Jones_SampleMethylationProfile_all_NoAnno	MB27	Frozen	dkfz0221	Group 3/4	VII	Group 4	0.0112433	0.013456	0.0722385	0.903062	wt	wt
50420		8622007027_R02C02	121023__70_Jones_SampleMethylationProfile_all_NoAnno	T07_03091	Frozen	dkfz0548	SHH		SHH	0.0242537	0.901717	0.0448558	0.0291736	wt	wt
50421		8622007027_R03C02	121023__70_Jones_SampleMethylationProfile_all_NoAnno	T08_2164	Frozen	dkfz0549	Group 3/4	II	Group 3	0.019523	0.0263392	0.936313	0.017825	wt	wt
50422		8622007027_R04C02	121023__70_Jones_SampleMethylationProfile_all_NoAnno	T00_03067	Frozen	dkfz0550	Group 3/4	III	Group 3	0.0372266	0.0183525	0.932008	0.0124125	wt	wt
50423		8622007027_R05C02	121023__70_Jones_SampleMethylationProfile_all_NoAnno	T08_13376	Frozen	dkfz0551	Group 3/4	viii	Group 4	0.0167259	0.0139792	0.0418183	0.927477	wt	wt
50424		8622007027_R06C02	121023__70_Jones_SampleMethylationProfile_all_NoAnno	T01_11423	Frozen	dkfz0552	SHH		SHH	0.048185	0.865719	0.0619711	0.0241249	wt	wt
50425		8622007028_R01C01	121023__70_Jones_SampleMethylationProfile_all_NoAnno	T05_1733	Frozen	dkfz0553	Group 3/4	VII	Group 4	0.0113226	0.0125609	0.011928	0.964189	wt	wt
50426		8622007028_R01C02	121023__70_Jones_SampleMethylationProfile_all_NoAnno	1M31	Frozen	dkfz0019	SHH		SHH	0.0626483	0.685533	0.180892	0.0709268	wt	wt
50427		8622007028_R02C01	121023__70_Jones_SampleMethylationProfile_all_NoAnno	T07_4806	Frozen	dkfz0554	Group 3/4	IV	Group 3	0.0144853	0.0146579	0.963042	0.00781448	wt	wt
50428		8622007028_R02C02	121023__70_Jones_SampleMethylationProfile_all_NoAnno	1M5	Frozen	dkfz0023	SHH		SHH	0.0284192	0.86993	0.046852	0.0547984	wt	wt
50429		8622007028_R03C02	121023__70_Jones_SampleMethylationProfile_all_NoAnno	2M14	Frozen	dkfz0027	Group 3/4	IV	Group 3	0.018163	0.0118126	0.961847	0.00817763	wt	wt
50430		8622007028_R04C01	121023__70_Jones_SampleMethylationProfile_all_NoAnno	1M17	Frozen	dkfz0008	Group 3/4	VIII	Group 4	0.0107407	0.0118351	0.00796202	0.969462	wt	wt
50431		8622007028_R04C02	121023__70_Jones_SampleMethylationProfile_all_NoAnno	2M17	Frozen	dkfz0030	SHH		SHH	0.0295795	0.828312	0.0691196	0.0729887	wt	wt
50432		8622007028_R05C01	121023__70_Jones_SampleMethylationProfile_all_NoAnno	1M25	Frozen	dkfz0015	Group 3/4	VIII	Group 4	0.0105724	0.00998662	0.0182969	0.961144	wt	wt
50433		8622007028_R05C02	121023__70_Jones_SampleMethylationProfile_all_NoAnno	2M7	Frozen	dkfz0035	Group 3/4	IV	Group 3	0.0329606	0.022236	0.921329	0.0234742	wt	wt
50434		8622007028_R06C01	121023__70_Jones_SampleMethylationProfile_all_NoAnno	1M29	Frozen	dkfz0017	Group 3/4	VIII	Group 4	0.00940803	0.00839368	0.0216934	0.960505	wt	wt
50435		8622007028_R06C02	121023__70_Jones_SampleMethylationProfile_all_NoAnno	2M8	Frozen	dkfz0036	SHH		SHH	0.043804	0.847077	0.0568619	0.0522572	wt	wt
50436		8622007029_R01C01	121023__70_Jones_SampleMethylationProfile_all_NoAnno	4M58	Frozen	dkfz0043	Group 3/4	III	Group 3	0.00925611	0.0117373	0.972823	0.00618389	amplified	wt
50437		8622007029_R01C02	121023__70_Jones_SampleMethylationProfile_all_NoAnno	5M3	Frozen		WNT		Group 4	0.117391	0.126812	0.195575	0.560223	wt	wt
50438		8622007029_R02C01	121023__70_Jones_SampleMethylationProfile_all_NoAnno	5M1	Frozen	dkfz0045	Group 3/4	viii	Group 4	0.0116352	0.0117624	0.0439655	0.932637	wt	wt
50439		8622007029_R02C02	121023__70_Jones_SampleMethylationProfile_all_NoAnno	5M4	Frozen	dkfz0055	Group 3/4	VIII	Group 4	0.0097394	0.00932259	0.0102988	0.970639	wt	wt
50440		8622007029_R03C01	121023__70_Jones_SampleMethylationProfile_all_NoAnno	5M12	Frozen	dkfz0047	Group 3/4	VIII	Group 4	0.0156948	0.0158629	0.0397322	0.92871	wt	wt
50441		8622007029_R03C02	121023__70_Jones_SampleMethylationProfile_all_NoAnno	5M6	Frozen	dkfz0057	SHH		SHH	0.0231235	0.919718	0.028502	0.0286567	wt	wt
50442		8622007029_R04C01	121023__70_Jones_SampleMethylationProfile_all_NoAnno	5M16	Frozen	dkfz0051	SHH		SHH	0.0215972	0.921577	0.0261073	0.0307186	wt	wt
50443		8622007029_R04C02	121023__70_Jones_SampleMethylationProfile_all_NoAnno	5M8	Frozen	dkfz0059	SHH		SHH	0.0202852	0.936625	0.0218518	0.0212375	wt	wt
50444		8622007029_R05C01	121023__70_Jones_SampleMethylationProfile_all_NoAnno	5M17	Frozen	dkfz0052	SHH		SHH	0.0231838	0.891405	0.0440888	0.0413222	wt	wt
50445		8622007029_R05C02	121023__70_Jones_SampleMethylationProfile_all_NoAnno	5M9	Frozen	dkfz0060	SHH		SHH	0.0270743	0.886685	0.0432146	0.0430262	wt	wt
50446		8622007029_R06C01	121023__70_Jones_SampleMethylationProfile_all_NoAnno	5M18	Frozen	dkfz0053	SHH		SHH	0.0196357	0.91959	0.0283846	0.0323895	wt	wt
50447		8622007058_R05C01	121112__72_Jones_SampleMethylationProfile_all_NoAnno	LFS_MB4	Frozen		SHH		SHH	0.027914	0.889385	0.0539507	0.0287502	wt	amplified
50448		8622007132_R05C02	130116__77__78_Jones_Johann_SampleMethylationProfile_all_noAnno	MD277	Frozen		Group 3/4	II	Group 3	0.135863	0.0516129	0.731886	0.0806379	wt	wt
50449		8622007149_R01C01	130116__77__78_Jones_Johann_SampleMethylationProfile_all_noAnno	MDT_1178	Frozen		SHH		SHH	0.0300421	0.898025	0.0420029	0.0299297	wt	wt
50450		8667045060_R02C01	140414_Jabado_PNET	AK300	Frozen		WNT		WNT	0.709486	0.0362445	0.215365	0.0389036	wt	wt
50451		8667045060_R04C01	140414_Jabado_PNET	AK389	Frozen		Group 3/4	VIII	Group 4	0.00823625	0.00924799	0.00597729	0.976538	wt	wt
50452		8667045060_R06C02	140414_Jabado_PNET	AK611	Frozen		SHH		SHH	0.0346938	0.901049	0.0412377	0.0230192	wt	wt
50453		8667045134_R04C02	140414_Jabado_PNET	AK903	Frozen		SHH		SHH	0.0533496	0.809188	0.0969306	0.0405314	wt	amplified
50454		8784225140_R05C02	140414_Jabado_PNET	PH1172	Frozen		Group 3/4	VIII	Group 4	0.0101496	0.0106388	0.00830164	0.97091	wt	wt
50455		8784241116_R04C02	140414_Jabado_PNET	AK404	Frozen		SHH		SHH	0.0182145	0.926795	0.0273788	0.027612	wt	wt
50456		8784241116_R05C01	140414_Jabado_PNET	AK559	Frozen		SHH		SHH	0.0191333	0.917442	0.0271995	0.0362254	wt	wt
50457		9007217016_R02C01	130219__82__84_Jones_SampleMethylationProfile_all_NoAnno	MBRep_T85	Frozen		Group 3/4	v	Group 4	0.011653	0.0126809	0.0709389	0.904727	wt	wt
50458		9007217016_R03C01	130219__82__84_Jones_SampleMethylationProfile_all_NoAnno	MBRep_T78	Frozen	dkfz0373	SHH		SHH	0.0460829	0.757627	0.0975287	0.0987618	wt	wt
50459		9007217016_R04C02	130219__82__84_Jones_SampleMethylationProfile_all_NoAnno	MBRep_T89	Frozen		Group 3/4	IV	Group 3	0.016972	0.0125995	0.961582	0.0088469	wt	wt
50460		9007217016_R05C01	130219__82__84_Jones_SampleMethylationProfile_all_NoAnno	MBRep_T12	Frozen		Group 3/4	V	Group 3	0.0253428	0.0189423	0.566684	0.389031	wt	wt
50461		9007217016_R06C02	130219__82__84_Jones_SampleMethylationProfile_all_NoAnno	MBRep_T13	Frozen		SHH		SHH	0.0220606	0.921246	0.0323312	0.0243626	wt	amplified
50462		9007217108_R03C01	130219__82__84_Jones_SampleMethylationProfile_all_NoAnno	EMC_46	Frozen		Group 3/4	VIII	Group 4	0.0231197	0.0264606	0.040988	0.909432	wt	wt
50463		9007217108_R04C01	130219__82__84_Jones_SampleMethylationProfile_all_NoAnno	MB_Exm246	Frozen		Group 3/4	VIII	Group 4	0.0124475	0.0140207	0.0117921	0.96174	wt	wt
50464		9007217108_R06C01	130219__82__84_Jones_SampleMethylationProfile_all_NoAnno	AdRep_MB105	Frozen		SHH		SHH	0.0194336	0.906507	0.0567386	0.0173204	wt	wt
50465		9007217108_R06C02	130219__82__84_Jones_SampleMethylationProfile_all_NoAnno	MBRep_T4	Frozen		Group 3/4	VIII	Group 4	0.00988533	0.0111057	0.00717924	0.97183	wt	wt
50466		9007217139_R05C01	130219__82__84_Jones_SampleMethylationProfile_all_NoAnno	MBRep_T30	Frozen		Group 3/4	II	Group 3	0.0147852	0.0134075	0.964993	0.00681475	wt	wt
50467		9297949033_R03C01	130610_Meth94_Jones_SampleMethylationProfile_all_NoAnno	ICGC_MB169	Frozen	dkfz1317	Group 3/4	iii	Group 3	0.0572476	0.0214847	0.769287	0.151981	wt	wt
50468		9297953053_R01C01	130730_Meth101_Jones_Capper_FFPE_SampleMethylationProfile_all_NoAnno	Broad_MD052	FFPE		SHH		SHH	0.0370063	0.882055	0.0542128	0.0267263	wt	wt
50469		9305216163_R03C02	130614_Meth95_Jones_SampleMethylationProfile_all_NoAnno	ICGC_MB200	Frozen	dkfz1341	WNT		WNT	0.843198	0.0220625	0.112208	0.022532	wt	wt
50470		9305216163_R05C01	130614_Meth95_Jones_SampleMethylationProfile_all_NoAnno	ICGC_MB195	Frozen	dkfz1336	Group 3/4	VI	Group 4	0.0145083	0.0147762	0.111182	0.859534	wt	wt
50471		9305216163_R06C01	130614_Meth95_Jones_SampleMethylationProfile_all_NoAnno	ICGC_MB196	Frozen	dkfz1337	Group 3/4	VIII	Group 4	0.0094037	0.00976575	0.00621968	0.974611	wt	wt
50472		9305216199_R03C02	130705_Meth98_Jones_SampleMethylationProfile_all_NoAnno	ICGC_MB207	Frozen		SHH		SHH	0.0219487	0.902994	0.0472775	0.0277799	wt	wt
50473		9305216199_R05C02	130705_Meth98_Jones_SampleMethylationProfile_all_NoAnno	ICGC_MB209	Frozen		Group 3/4	VII	Group 4	0.0225567	0.0242484	0.0672925	0.885902	wt	wt
50474		9305651037_R02C01	130628_Meth97_Capper_FFPE_SampleMethylationProfile_all_noAnno	P036_62408_diag	FFPE		Group 3/4	VIII	Group 4	0.0146042	0.0149705	0.0137735	0.956652	wt	wt
50475		9305651041_R02C02	130712_Meth99_Jones_SamplemethylationProfile_all_NoAnno	ICGC_MB212	Frozen		Group 3/4	ii	Group 3	0.0148434	0.0167271	0.952561	0.015869	amplified	wt
50476		9305651055_R02C02	130719_Meth100_Capper_FFPE_SampleMethylationProfile_all_NoAnno	P036_63316_diag	FFPE		Group 3/4	II	Group 3	0.0148895	0.0238359	0.951585	0.0096893	wt	wt
50477		9305651095_R06C01	130730_Meth101_Jones_Capper_FFPE_SampleMethylationProfile_all_NoAnno	P036_63384_diag	FFPE		Group 3/4	V	Group 3	0.0183342	0.0206927	0.55296	0.408013	wt	inconclusive
50478		9340996003_R03C02	130806_Meth102_Capper_FFPE_SampleMethylationProfile_all_noAnno	P036_62486_diag	FFPE		SHH		SHH	0.0430178	0.832107	0.0779676	0.0469071	wt	wt
50479		9340996003_R06C02	130806_Meth102_Capper_FFPE_SampleMethylationProfile_all_noAnno	P036_63630_diag	FFPE		Group 3/4	III	Group 3	0.00977275	0.0120179	0.967555	0.0106548	amplified	wt
50480		9340996008_R01C01	130806_Meth102_Capper_FFPE_SampleMethylationProfile_all_noAnno	P036_63632_diag	FFPE		Group 3/4	VI	Group 4	0.0168457	0.0194867	0.0508495	0.912818	wt	wt
50481		9340996032_R06C02	130809_Meth103_Jones_SampleMethylationProfile_all_noAnno	AK_3064_95	FFPE		SHH		SHH	0.0295632	0.890902	0.0384154	0.0411195	wt	wt
50482		9340996035_R01C01	130809_Meth103_Jones_SampleMethylationProfile_all_noAnno	AK_6206_03	FFPE		SHH		SHH	0.0282849	0.872305	0.0450385	0.0543716	wt	wt
50483		9340996035_R01C02	130809_Meth103_Jones_SampleMethylationProfile_all_noAnno	AK_1330_99	FFPE		SHH		SHH	0.0221498	0.916533	0.0327473	0.0285697	wt	wt
50484		9340996035_R02C01	130809_Meth103_Jones_SampleMethylationProfile_all_noAnno	AK_7637_06	FFPE		SHH		SHH	0.0274847	0.887298	0.04968	0.0355368	wt	wt
50485		9340996035_R02C02	130809_Meth103_Jones_SampleMethylationProfile_all_noAnno	AK_3917_03	FFPE		SHH		SHH	0.0334768	0.835418	0.0607181	0.0703867	wt	wt
50486		9340996035_R03C01	130809_Meth103_Jones_SampleMethylationProfile_all_noAnno	AK_2880_05	FFPE		SHH		SHH	0.0268077	0.921357	0.0287993	0.0230362	wt	wt
50487		9340996035_R03C02	130809_Meth103_Jones_SampleMethylationProfile_all_noAnno	AK_735_99	FFPE		Group 3/4	VII	Group 4	0.0307206	0.0199861	0.446761	0.502532	wt	wt
50488		9340996035_R04C01	130809_Meth103_Jones_SampleMethylationProfile_all_noAnno	AK_4401_09	FFPE		SHH		SHH	0.033357	0.824649	0.0680237	0.0739702	wt	wt
50489		9340996035_R04C02	130809_Meth103_Jones_SampleMethylationProfile_all_noAnno	AK_1345_94	FFPE		SHH		SHH	0.0222557	0.907832	0.0324179	0.0374949	wt	wt
50490		9340996035_R05C01	130809_Meth103_Jones_SampleMethylationProfile_all_noAnno	AK_1375_07	FFPE		SHH		SHH	0.0330666	0.824895	0.0632499	0.0787885	wt	wt
50491		9340996035_R05C02	130809_Meth103_Jones_SampleMethylationProfile_all_noAnno	AK_4286_07	FFPE		WNT		WNT	0.848622	0.0436917	0.0566214	0.0510649	wt	wt
50492		9340996035_R06C01	130809_Meth103_Jones_SampleMethylationProfile_all_noAnno	AK_693_03	FFPE		SHH		SHH	0.024682	0.869945	0.0596215	0.045751	wt	wt
50493		9340996035_R06C02	130809_Meth103_Jones_SampleMethylationProfile_all_noAnno	AK_3755_05	FFPE		SHH		SHH	0.0314331	0.8576	0.0703405	0.0406262	wt	wt
50494		9340996039_R01C01	130809_Meth103_Jones_SampleMethylationProfile_all_noAnno	AK_7645_11	FFPE		SHH		SHH	0.0226401	0.91614	0.0289251	0.0322949	wt	wt
50495		9340996039_R01C02	130809_Meth103_Jones_SampleMethylationProfile_all_noAnno	AK_4855_07	FFPE		SHH		SHH	0.0296511	0.916346	0.0298414	0.0241611	wt	wt
50496		9340996039_R02C01	130809_Meth103_Jones_SampleMethylationProfile_all_noAnno	AK_4320_08	FFPE		SHH		SHH	0.0305781	0.879517	0.0441153	0.0457896	wt	wt
50497		9340996039_R02C02	130809_Meth103_Jones_SampleMethylationProfile_all_noAnno	AK_1838_99	FFPE		Group 3/4	VIII	Group 4	0.0124518	0.00972382	0.0103598	0.967465	wt	wt
50498		9340996039_R03C01	130809_Meth103_Jones_SampleMethylationProfile_all_noAnno	AK_4858_04	FFPE		SHH		SHH	0.0478537	0.838626	0.0648	0.0487202	wt	wt
50499		9340996039_R03C02	130809_Meth103_Jones_SampleMethylationProfile_all_noAnno	AK_5258_07	FFPE		SHH		SHH	0.0790188	0.538109	0.253167	0.129706	wt	wt
50500		9340996039_R04C01	130809_Meth103_Jones_SampleMethylationProfile_all_noAnno	AK_786_98	FFPE		SHH		SHH	0.0488204	0.858489	0.0418263	0.0508641	wt	wt
50501		9340996039_R04C02	130809_Meth103_Jones_SampleMethylationProfile_all_noAnno	AK_1026_00	FFPE		SHH		SHH	0.0259949	0.89962	0.0297534	0.0446313	wt	wt
50502		9340996039_R05C01	130809_Meth103_Jones_SampleMethylationProfile_all_noAnno	AK_2240_93	FFPE		SHH		SHH	0.0268701	0.888899	0.0380008	0.04623	wt	wt
50503		9340996039_R05C02	130809_Meth103_Jones_SampleMethylationProfile_all_noAnno	AK_2557_96	FFPE		SHH		SHH	0.148011	0.732432	0.0761304	0.043427	wt	wt
50504		9340996039_R06C01	130809_Meth103_Jones_SampleMethylationProfile_all_noAnno	AK_1878_97	FFPE		SHH		SHH	0.057149	0.835444	0.0677756	0.0396314	wt	wt
50505		9340996039_R06C02	130809_Meth103_Jones_SampleMethylationProfile_all_noAnno	AK_7681_06	FFPE		SHH		SHH	0.0271293	0.8653	0.0534639	0.0541068	wt	wt
50506		9340996048_R01C01	130809_Meth103_Jones_SampleMethylationProfile_all_noAnno	AK_4978_07	FFPE		SHH		SHH	0.0254334	0.911344	0.0275742	0.0356487	wt	wt
50507		9340996048_R01C02	130809_Meth103_Jones_SampleMethylationProfile_all_noAnno	AK_1885_94	FFPE		SHH		SHH	0.0272579	0.894927	0.0450607	0.0327541	wt	wt
50508		9340996048_R02C01	130809_Meth103_Jones_SampleMethylationProfile_all_noAnno	AK_865_05	FFPE		SHH		SHH	0.068122	0.715758	0.118327	0.0977936	wt	wt
50509		9340996048_R03C01	130809_Meth103_Jones_SampleMethylationProfile_all_noAnno	AK_3647_02	FFPE		SHH		SHH	0.0366421	0.854102	0.0623891	0.0468672	wt	wt
50510		9340996048_R03C02	130809_Meth103_Jones_SampleMethylationProfile_all_noAnno	AK_4040_05	FFPE		SHH		SHH	0.0311692	0.91005	0.0348552	0.0239258	wt	wt
50511		9340996048_R04C01	130809_Meth103_Jones_SampleMethylationProfile_all_noAnno	AK_3567_02	FFPE		SHH		SHH	0.0299135	0.865218	0.0714721	0.0333968	wt	wt
50512		9340996048_R04C02	130809_Meth103_Jones_SampleMethylationProfile_all_noAnno	AK_2235_96	FFPE		SHH		SHH	0.0276098	0.900987	0.0418253	0.0295783	wt	wt
50513		9340996048_R05C02	130809_Meth103_Jones_SampleMethylationProfile_all_noAnno	AK_1736_02	FFPE		SHH		SHH	0.0267813	0.899913	0.0439499	0.0293558	wt	wt
50514		9340996048_R06C01	130809_Meth103_Jones_SampleMethylationProfile_all_noAnno	AK_6940_07	FFPE		SHH		SHH	0.0435672	0.824935	0.0785466	0.0529507	wt	wt
50515		9340996058_R01C01	130809_Meth103_Jones_SampleMethylationProfile_all_noAnno	P036_63918_diag	FFPE		Group 3/4	iii	Group 3	0.0128546	0.0179687	0.951771	0.0174061	wt	amplified
50516		9340996058_R05C01	130809_Meth103_Jones_SampleMethylationProfile_all_noAnno	P036_63926_diag	FFPE		SHH		SHH	0.050567	0.803873	0.0756093	0.069951	wt	wt
50517		9373550131_R06C01	130821_Meth104_Capper_SampleMethylationProfile_all_NoAnno	P036_63984_diag	FFPE		Group 3/4	VIII	Group 4	0.00819141	0.0103589	0.01067	0.97078	wt	wt
50518		9373551108_R01C01	130911_Meth109_Capper_Sturm_FFPE_SampleMethylationProfile_all_NoAnno	P036_64114_diag	FFPE		Group 3/4	V	Group 3	0.0387591	0.0262941	0.809967	0.12498	wt	amplified
50519		9374341006_R01C01	130823_Meth105_Jones_frfr_SampleMethylationProfile_all_noAnno	ICGC_MB253	Frozen		Group 3/4	VII	Group 4	0.0122045	0.015735	0.0178673	0.954193	wt	wt
50520		9374341006_R02C02	130823_Meth105_Jones_frfr_SampleMethylationProfile_all_noAnno	ICGC_MB220	Frozen		WNT		WNT	0.910138	0.0283465	0.0292878	0.0322273	wt	wt
50521		9374341006_R03C02	130823_Meth105_Jones_frfr_SampleMethylationProfile_all_noAnno	ICGC_MB221	Frozen		Group 3/4	VII	Group 4	0.0094354	0.010251	0.0266347	0.953679	wt	wt
50522		9374341006_R05C02	130823_Meth105_Jones_frfr_SampleMethylationProfile_all_noAnno	ICGC_MB223	Frozen		Group 3/4	III	Group 3	0.0101413	0.00979967	0.974749	0.00530963	wt	wt
50523		9374341006_R06C01	130823_Meth105_Jones_frfr_SampleMethylationProfile_all_noAnno	ICGC_MB218	Frozen		Group 3/4	VII	Group 4	0.0174652	0.019682	0.0629554	0.899897	wt	wt
50524		9374341006_R06C02	130823_Meth105_Jones_frfr_SampleMethylationProfile_all_noAnno	ICGC_MB251	Frozen	dkfz1310	Group 3/4	IV	Group 3	0.0275701	0.0158387	0.94541	0.0111814	wt	wt
50525		9374342010_R03C02	130911_Meth109_Capper_Sturm_FFPE_SampleMethylationProfile_all_NoAnno	P036_64270_diag	FFPE		SHH		SHH	0.0212382	0.911268	0.0248909	0.042603	wt	wt
50526		9374342010_R05C02	130911_Meth109_Capper_Sturm_FFPE_SampleMethylationProfile_all_NoAnno	P036_64274_diag	FFPE		SHH		SHH	0.0445567	0.80814	0.0898795	0.0574234	wt	wt
50527		9374342010_R06C02	130911_Meth109_Capper_Sturm_FFPE_SampleMethylationProfile_all_NoAnno	P036_64276_diag	FFPE		SHH		SHH	0.0214202	0.89457	0.0474145	0.0365957	wt	wt
50528		9376538153_R03C01	131025_Meth120_Johann_Jones_Capper_SampleMethylationProfile_all_noAnno	P036_65020_ref	FFPE		SHH		SHH	0.0272264	0.89731	0.0289433	0.04652	wt	wt
50529		9376561062_R02C02	130927_Meth114_Capper_FFPE_SampleMethylationProfile_all_NoAnno	P036_64836_diag	FFPE		SHH		SHH	0.0404342	0.897533	0.0285486	0.0334843	wt	wt
50530		9379082092_R05C02	131108_Meth123_Capper_Jones_SampleMethylationProfile_all_noAnno	P036_65214_diag	FFPE		Group 3/4	VIII	Group 4	0.00924508	0.0123789	0.009808	0.968568	wt	wt
50531		9379086117_R05C01	130927_Meth113_Jones_SampleMethylationProfile_all_NoAnno	Med_2112FH_primary	Frozen		Group 3/4	iv	Group 3	0.0129646	0.013528	0.958751	0.0147564	amplified	wt
50532		9379086119_R01C01	131118_Meth124_frfr_Jones_Bender_Capper_SampleMethylationProfile_all_NoAnno	HD_00B	Frozen		SHH		SHH	0.0259264	0.88912	0.0505594	0.0343941	wt	wt
50533		9379086119_R01C02	131118_Meth124_frfr_Jones_Bender_Capper_SampleMethylationProfile_all_NoAnno	HT029_PRIM	Frozen		Group 3/4	VII	Group 3	0.039426	0.0354603	0.543934	0.38118	wt	wt
50534		9379086119_R06C01	131118_Meth124_frfr_Jones_Bender_Capper_SampleMethylationProfile_all_NoAnno	HT028_PRIM	Frozen		Group 3/4	II	Group 3	0.0139669	0.0125662	0.965617	0.0078495	amplified	wt
50535		9406921070_R01C02	131011_Meth116_Capper_SampleMathylationProfile_All_noAnno	P036_64906_diag	FFPE		Group 3/4	VIII	Group 4	0.0591044	0.0845416	0.14939	0.706964	wt	wt
50536		9406922108_R03C02	131018_Meth119_Jones_Capper_FFPE_SampleMethylationProfile_all_NoAnno	CEF_0033	FFPE		SHH		SHH	0.0310488	0.857312	0.0642945	0.0473443	wt	wt
50537		9406922108_R04C02	131018_Meth119_Jones_Capper_FFPE_SampleMethylationProfile_all_NoAnno	CEF_0034	FFPE		Group 3/4	VIII	Group 4	0.0134019	0.0159729	0.0193715	0.951254	wt	wt
50538		9406922108_R05C02	131018_Meth119_Jones_Capper_FFPE_SampleMethylationProfile_all_NoAnno	CEF_0035	FFPE		Group 3/4	II	Group 3	0.0132887	0.0189121	0.958405	0.00939376	amplified	wt
50539		9406922108_R06C02	131018_Meth119_Jones_Capper_FFPE_SampleMethylationProfile_all_NoAnno	CEF_0036	FFPE		Group 3/4	VII	Group 4	0.0193349	0.0219984	0.065101	0.893566	wt	wt
50540		9406922161_R04C02	131018_Meth119_Jones_Capper_FFPE_SampleMethylationProfile_all_NoAnno	CEF_0037	FFPE		SHH		SHH	0.0282916	0.879204	0.0561636	0.0363408	wt	amplified
50541		9407201025_R01C02	131025_Meth120_Johann_Jones_Capper_SampleMethylationProfile_all_noAnno	CEF_0201	FFPE		Group 3/4	III	Group 3	0.016971	0.0125541	0.963328	0.00714705	wt	wt
50542		9407201025_R02C02	131025_Meth120_Johann_Jones_Capper_SampleMethylationProfile_all_noAnno	CEF_0204	FFPE		Group 3/4	II	Group 3	0.0159425	0.0125472	0.964281	0.00722895	amplified	wt
50543		9407201025_R03C01	131025_Meth120_Johann_Jones_Capper_SampleMethylationProfile_all_noAnno	CEF_0042	FFPE		SHH		SHH	0.0364136	0.845843	0.0845172	0.0332263	wt	wt
50544		9407201025_R03C02	131025_Meth120_Johann_Jones_Capper_SampleMethylationProfile_all_noAnno	CEF_0207	FFPE		Group 3/4	VI	Group 4	0.0288873	0.0157931	0.0386734	0.916646	wt	wt
50545		9407201025_R04C01	131025_Meth120_Johann_Jones_Capper_SampleMethylationProfile_all_noAnno	CEF_0045	FFPE		SHH		SHH	0.0487508	0.816902	0.0945596	0.0397873	wt	wt
50546		9407201025_R04C02	131025_Meth120_Johann_Jones_Capper_SampleMethylationProfile_all_noAnno	CEF_0208	FFPE		Group 3/4	I	Group 4	0.0203809	0.0172026	0.372678	0.589739	wt	wt
50547		9407201025_R05C01	131025_Meth120_Johann_Jones_Capper_SampleMethylationProfile_all_noAnno	CEF_0197	FFPE		Group 3/4	VIII	Group 4	0.0216601	0.0139391	0.0201466	0.944254	wt	wt
50548		9407201025_R05C02	131025_Meth120_Johann_Jones_Capper_SampleMethylationProfile_all_noAnno	CEF_0209	FFPE		SHH		SHH	0.0436908	0.864917	0.0544843	0.0369079	wt	wt
50549		9407201025_R06C01	131025_Meth120_Johann_Jones_Capper_SampleMethylationProfile_all_noAnno	CEF_0198	FFPE		Group 3/4	II	Group 3	0.083814	0.0222606	0.864359	0.0295661	inconclusive	wt
50550		9407201026_R01C01	131025_Meth120_Johann_Jones_Capper_SampleMethylationProfile_all_noAnno	CEF_0211	FFPE		Group 3/4	VIII	Group 4	0.0113602	0.0116769	0.0105579	0.966405	wt	wt
50551		9407201026_R01C02	131025_Meth120_Johann_Jones_Capper_SampleMethylationProfile_all_noAnno	CEF_0219	FFPE		SHH		SHH	0.0349974	0.896023	0.0440289	0.0249504	wt	wt
50552		9407201026_R02C01	131025_Meth120_Johann_Jones_Capper_SampleMethylationProfile_all_noAnno	CEF_0213	FFPE		Group 3/4	v	Group 4	0.0208054	0.012273	0.0883939	0.878528	wt	wt
50553		9407201026_R02C02	131025_Meth120_Johann_Jones_Capper_SampleMethylationProfile_all_noAnno	CEF_0220	FFPE		SHH		SHH	0.0518065	0.859045	0.0514536	0.0376945	wt	wt
50554		9407201026_R03C01	131025_Meth120_Johann_Jones_Capper_SampleMethylationProfile_all_noAnno	CEF_0214	FFPE		Group 3/4	II	Group 3	0.0233806	0.019154	0.938793	0.0186722	amplified	wt
50555		9407201026_R04C01	131025_Meth120_Johann_Jones_Capper_SampleMethylationProfile_all_noAnno	CEF_0215	FFPE		Group 3/4	iv	Group 3	0.0202576	0.0154761	0.937557	0.0267091	amplified	wt
50556		9407201026_R05C01	131025_Meth120_Johann_Jones_Capper_SampleMethylationProfile_all_noAnno	CEF_0216	FFPE		Group 3/4	viii	Group 4	0.0148809	0.0129164	0.0336913	0.938511	wt	wt
50557		9407201026_R06C01	131025_Meth120_Johann_Jones_Capper_SampleMethylationProfile_all_noAnno	CEF_0218	FFPE		Group 3/4	VI	Group 4	0.0306396	0.0180381	0.221577	0.729746	wt	wt
50558		9407201029_R06C02	131202_Meth127_Capper_SampleMethylationProfile_all_noAnno	P036_65722_diag	FFPE		Group 3/4	IV	Group 3	0.0140261	0.0123064	0.967442	0.00622577	wt	wt
50559		9407201030_R03C01	131202_Meth127_Capper_SampleMethylationProfile_all_noAnno	P036_65728_diag	FFPE		Group 3/4	III	Group 3	0.0276688	0.0352408	0.806091	0.130999	wt	wt
50560		9407201030_R04C01	131202_Meth127_Capper_SampleMethylationProfile_all_noAnno	P036_65730_diag	FFPE		WNT		Group 3	0.171065	0.0676292	0.711966	0.0493396	wt	wt
50561		9422493151_R01C02	131213_Meth129_Capper_Jones_Kratochwil_SampleMethylationProfile_all_noAnno	P036_65846_diag	FFPE		WNT		WNT	0.77391	0.0717588	0.0838428	0.0704884	wt	wt
50562		9422493151_R03C02	131213_Meth129_Capper_Jones_Kratochwil_SampleMethylationProfile_all_noAnno	P036_65850_diag	FFPE		SHH		SHH	0.0293842	0.896062	0.0410674	0.0334866	wt	wt
50563		9422493151_R06C01	131213_Meth129_Capper_Jones_Kratochwil_SampleMethylationProfile_all_noAnno	P036_65844_diag	FFPE		Group 3/4	V	Group 3	0.0250825	0.0220217	0.632818	0.320077	amplified	amplified
50564		9444374135_R02C02	140210_Meth138_Jones_Capper_FFPE_SampleMethylationProfile_all_noAnno	AK_65324	FFPE		Group 3/4	VII	Group 4	0.0329039	0.0303823	0.233364	0.70335	wt	wt
50565		9444374135_R03C01	140210_Meth138_Jones_Capper_FFPE_SampleMethylationProfile_all_noAnno	MD_121	FFPE		Group 3/4	III	Group 3	0.00819793	0.00848044	0.978261	0.00506013	wt	wt
50566		9444374135_R03C02	140210_Meth138_Jones_Capper_FFPE_SampleMethylationProfile_all_noAnno	AK_65322	FFPE		SHH		SHH	0.0468013	0.816492	0.102128	0.0345788	wt	wt
50567		9444374135_R04C01	140210_Meth138_Jones_Capper_FFPE_SampleMethylationProfile_all_noAnno	AK_7319_07	FFPE		Group 3/4	II	Group 3	0.0270309	0.0165092	0.945708	0.0107515	wt	wt
50568		9444374135_R04C02	140210_Meth138_Jones_Capper_FFPE_SampleMethylationProfile_all_noAnno	AK_65362	FFPE		SHH		SHH	0.0253508	0.888142	0.0605946	0.0259122	wt	wt
50569		9444374135_R05C01	140210_Meth138_Jones_Capper_FFPE_SampleMethylationProfile_all_noAnno	AK_746_94	FFPE		Group 3/4	iii	Group 3	0.0182551	0.0124824	0.962353	0.00690932	wt	wt
50570		9444374135_R05C02	140210_Meth138_Jones_Capper_FFPE_SampleMethylationProfile_all_noAnno	AK_65358	FFPE		Group 3/4	IV	Group 3	0.0368363	0.0192606	0.930795	0.0131084	wt	wt
50571		9444374135_R06C01	140210_Meth138_Jones_Capper_FFPE_SampleMethylationProfile_all_noAnno	AK_65328	FFPE		Group 3/4	I	Group 4	0.0183356	0.0169897	0.243424	0.72125	wt	wt
50572		9444374135_R06C02	140210_Meth138_Jones_Capper_FFPE_SampleMethylationProfile_all_noAnno	AK_65356	FFPE		SHH		SHH	0.0289447	0.906243	0.0424873	0.0223254	wt	wt
50573		9444374146_R01C01	140210_Meth138_Jones_Capper_FFPE_SampleMethylationProfile_all_noAnno	AK_65354	FFPE		SHH		SHH	0.0289203	0.880684	0.0612848	0.0291107	wt	wt
50574		9444374146_R01C02	140210_Meth138_Jones_Capper_FFPE_SampleMethylationProfile_all_noAnno	AK_65342	FFPE		Group 3/4	VII	Group 4	0.0182129	0.014861	0.149428	0.817498	wt	wt
50575		9444374146_R02C01	140210_Meth138_Jones_Capper_FFPE_SampleMethylationProfile_all_noAnno	AK_65352	FFPE		SHH		SHH	0.0328811	0.888721	0.0514972	0.0269004	wt	wt
50576		9444374146_R02C02	140210_Meth138_Jones_Capper_FFPE_SampleMethylationProfile_all_noAnno	AK_65380	FFPE		SHH		SHH	0.0206799	0.916423	0.0246595	0.0382375	wt	wt
50577		9444374146_R03C02	140210_Meth138_Jones_Capper_FFPE_SampleMethylationProfile_all_noAnno	AK_65378	FFPE		SHH		SHH	0.0255813	0.88057	0.0464268	0.0474224	wt	wt
50578		9444374146_R04C01	140210_Meth138_Jones_Capper_FFPE_SampleMethylationProfile_all_noAnno	AK_65348	FFPE		SHH		SHH	0.068772	0.823103	0.0692816	0.0388429	wt	wt
50579		9444374146_R04C02	140210_Meth138_Jones_Capper_FFPE_SampleMethylationProfile_all_noAnno	AK_65376	FFPE		Group 3/4	VIII	Group 4	0.0148385	0.0136009	0.0278677	0.943693	wt	wt
50580		9444374146_R05C01	140210_Meth138_Jones_Capper_FFPE_SampleMethylationProfile_all_noAnno	AK_65346	FFPE		SHH		SHH	0.0718829	0.664711	0.18153	0.081876	wt	wt
50581		9444374146_R05C02	140210_Meth138_Jones_Capper_FFPE_SampleMethylationProfile_all_noAnno	AK_65374	FFPE		Group 3/4	VII	Group 3	0.0337844	0.0608939	0.620711	0.284611	wt	wt
50582		9444374146_R06C01	140210_Meth138_Jones_Capper_FFPE_SampleMethylationProfile_all_noAnno	AK_65344	FFPE		SHH		SHH	0.0285061	0.903349	0.0310409	0.0371042	wt	wt
50583		9444374146_R06C02	140210_Meth138_Jones_Capper_FFPE_SampleMethylationProfile_all_noAnno	AK_65372	FFPE		Group 3/4	VIII	Group 4	0.00747604	0.00833967	0.00624045	0.977944	wt	wt
50584		9444374147_R01C01	140210_Meth138_Jones_Capper_FFPE_SampleMethylationProfile_all_noAnno	AK_65370	FFPE		SHH		SHH	0.0355442	0.874233	0.0556521	0.0345707	wt	wt
50585		9444374147_R01C02	140210_Meth138_Jones_Capper_FFPE_SampleMethylationProfile_all_noAnno	AK_65398	FFPE		Group 3/4	VII	Group 4	0.0578114	0.0517951	0.410665	0.479728	wt	wt
50586		9444374147_R02C01	140210_Meth138_Jones_Capper_FFPE_SampleMethylationProfile_all_noAnno	AK_65368	FFPE		Group 3/4	VII	Group 4	0.0109388	0.0103789	0.0186998	0.959982	wt	wt
50587		9444374147_R02C02	140210_Meth138_Jones_Capper_FFPE_SampleMethylationProfile_all_noAnno	AK_65396	FFPE		SHH		SHH	0.0264515	0.870557	0.0628618	0.04013	wt	amplified
50588		9444374147_R04C01	140210_Meth138_Jones_Capper_FFPE_SampleMethylationProfile_all_noAnno	AK_65364	FFPE		SHH		SHH	0.0278234	0.921824	0.0299081	0.020444	wt	wt
50589		9444374147_R05C01	140210_Meth138_Jones_Capper_FFPE_SampleMethylationProfile_all_noAnno	AK_65360	FFPE		SHH		SHH	0.0305574	0.894791	0.0468081	0.0278434	wt	wt
50590		9444374147_R05C02	140210_Meth138_Jones_Capper_FFPE_SampleMethylationProfile_all_noAnno	AK_65390	FFPE		SHH		SHH	0.0283038	0.894635	0.0371709	0.0398904	wt	wt
50591		9444374147_R06C02	140210_Meth138_Jones_Capper_FFPE_SampleMethylationProfile_all_noAnno	AK_65388	FFPE		SHH		SHH	0.0383578	0.890796	0.0385743	0.0322723	wt	wt
50592		9444374157_R01C02	140210_Meth138_Jones_Capper_FFPE_SampleMethylationProfile_all_noAnno	AK_65408	FFPE		SHH		SHH	0.0252967	0.904885	0.0450623	0.024756	wt	wt
50593		9444374157_R02C01	140210_Meth138_Jones_Capper_FFPE_SampleMethylationProfile_all_noAnno	AK_65382	FFPE		SHH		SHH	0.0286458	0.835168	0.0630225	0.0731632	wt	wt
50594		9444374157_R02C02	140210_Meth138_Jones_Capper_FFPE_SampleMethylationProfile_all_noAnno	AK_65406	FFPE		SHH		SHH	0.0240495	0.904805	0.0448744	0.0262707	wt	wt
50595		9444374157_R03C01	140210_Meth138_Jones_Capper_FFPE_SampleMethylationProfile_all_noAnno	AK_65416	FFPE		SHH		SHH	0.0460414	0.863448	0.0404938	0.0500169	wt	wt
50596		9444374157_R03C02	140210_Meth138_Jones_Capper_FFPE_SampleMethylationProfile_all_noAnno	AK_65404	FFPE		SHH		SHH	0.0283342	0.886704	0.0513657	0.0335962	wt	wt
50597		9444374157_R04C01	140210_Meth138_Jones_Capper_FFPE_SampleMethylationProfile_all_noAnno	AK_65414	FFPE		SHH		SHH	0.0986512	0.509349	0.217104	0.174896	wt	wt
50598		9444374157_R05C02	140210_Meth138_Jones_Capper_FFPE_SampleMethylationProfile_all_noAnno	AK_65418	FFPE		SHH		SHH	0.0483509	0.804847	0.0861678	0.0606347	wt	wt
50599		9444374157_R06C01	140210_Meth138_Jones_Capper_FFPE_SampleMethylationProfile_all_noAnno	AK_65410	FFPE		Group 3/4	II	Group 3	0.0130447	0.0181885	0.958199	0.010568	wt	amplified
50600		9444374158_R01C01	140210_Meth138_Jones_Capper_FFPE_SampleMethylationProfile_all_noAnno	AK_65422	FFPE		SHH		SHH	0.0286415	0.890222	0.0533934	0.0277432	wt	wt
50601		9444374158_R01C02	140210_Meth138_Jones_Capper_FFPE_SampleMethylationProfile_all_noAnno	AK_65434	FFPE		SHH		SHH	0.0333135	0.858441	0.0794157	0.0288303	wt	amplified
50602		9444374158_R02C02	140210_Meth138_Jones_Capper_FFPE_SampleMethylationProfile_all_noAnno	AK_65436	FFPE		SHH		SHH	0.0312716	0.853853	0.0705194	0.044356	wt	wt
50603		9444374158_R03C01	140210_Meth138_Jones_Capper_FFPE_SampleMethylationProfile_all_noAnno	AK_65426	FFPE		SHH		SHH	0.03511	0.885649	0.0532521	0.0259894	wt	wt
50604		9444374158_R04C01	140210_Meth138_Jones_Capper_FFPE_SampleMethylationProfile_all_noAnno	AK_65428	FFPE		SHH		SHH	0.0691275	0.784972	0.0853612	0.0605392	wt	wt
50605		9444374158_R04C02	140210_Meth138_Jones_Capper_FFPE_SampleMethylationProfile_all_noAnno	AK_65440	FFPE		SHH		SHH	0.0618149	0.747898	0.138865	0.0514221	wt	amplified
50606		9444374158_R05C01	140210_Meth138_Jones_Capper_FFPE_SampleMethylationProfile_all_noAnno	AK_65430	FFPE		SHH		SHH	0.0327191	0.877891	0.057164	0.0322259	wt	wt
50607		9444374158_R06C01	140210_Meth138_Jones_Capper_FFPE_SampleMethylationProfile_all_noAnno	AK_65432	FFPE		SHH		SHH	0.0263571	0.904927	0.0398014	0.0289147	wt	wt
50608		9444374166_R01C01	140210_Meth139_Jones_Capper_SampleMethylationProfile_all_noAnno	Med49	Frozen		WNT		WNT	0.570631	0.106788	0.227909	0.0946708	wt	wt
50609		9444374166_R02C01	140210_Meth139_Jones_Capper_SampleMethylationProfile_all_noAnno	Med58	Frozen		WNT		WNT	0.80569	0.0639875	0.0729982	0.0573244	wt	wt
50610		9444374166_R03C01	140210_Meth139_Jones_Capper_SampleMethylationProfile_all_noAnno	Med66	Frozen		SHH		SHH	0.0353826	0.806244	0.093766	0.064607	wt	wt
50611		9444374166_R04C02	140210_Meth139_Jones_Capper_SampleMethylationProfile_all_noAnno	Med61	Frozen		Group 3/4	v	Group 4	0.00965265	0.0114097	0.081232	0.897706	wt	wt
50612		9444374166_R05C01	140210_Meth139_Jones_Capper_SampleMethylationProfile_all_noAnno	Med59	Frozen		Group 3/4	VIII	Group 4	0.00921969	0.0100217	0.00659015	0.974168	wt	wt
50613		9444374166_R05C02	140210_Meth139_Jones_Capper_SampleMethylationProfile_all_noAnno	Med69	Frozen		Group 3/4	III	Group 3	0.012673	0.0104457	0.902404	0.0744777	wt	wt
50614		9444374166_R06C01	140210_Meth139_Jones_Capper_SampleMethylationProfile_all_noAnno	Med52	Frozen		Group 3/4	VIII	Group 4	0.00757813	0.0086725	0.00616287	0.977586	wt	wt
50615		9444374166_R06C02	140210_Meth139_Jones_Capper_SampleMethylationProfile_all_noAnno	Med54	Frozen		Group 3/4	VII	Group 4	0.0188785	0.0216077	0.106355	0.853158	wt	wt
50616		9444374168_R01C02	140210_Meth139_Jones_Capper_SampleMethylationProfile_all_noAnno	Med64	Frozen		WNT		WNT	0.87124	0.0381566	0.0496404	0.0409634	wt	wt
50617		9444374168_R03C01	140210_Meth139_Jones_Capper_SampleMethylationProfile_all_noAnno	Med55	Frozen		Group 3/4	VII	Group 4	0.0113632	0.00955305	0.0141653	0.964918	wt	wt
50618		9444374168_R03C02	140210_Meth139_Jones_Capper_SampleMethylationProfile_all_noAnno	Med57	Frozen		Group 3/4	III	Group 3	0.0113369	0.0111475	0.946187	0.0313287	wt	wt
50619		9444374168_R04C01	140210_Meth139_Jones_Capper_SampleMethylationProfile_all_noAnno	Med63	Frozen		Group 3/4	I	Group 4	0.0306357	0.0249338	0.41566	0.528771	wt	wt
50620		9444374168_R05C01	140210_Meth139_Jones_Capper_SampleMethylationProfile_all_noAnno	A336	Frozen		SHH		SHH	0.0581837	0.793401	0.100133	0.0482824	wt	amplified
50621		9444374168_R06C01	140210_Meth139_Jones_Capper_SampleMethylationProfile_all_noAnno	Med56	Frozen		Group 3/4	VI	Group 4	0.010618	0.0113632	0.0176287	0.96039	wt	wt
50622		9444375019_R01C02	140131_Meth136_Jones_Capper_FFPE_SamplesMethylationProfile_all_noAnno	AK_65340	FFPE		SHH		SHH	0.0318801	0.87049	0.0580319	0.0395984	wt	wt
50623		9444375019_R03C02	140131_Meth136_Jones_Capper_FFPE_SamplesMethylationProfile_all_noAnno	AK_65336	FFPE		SHH		SHH	0.0363446	0.90025	0.0339536	0.0294517	wt	wt
50624		9444375019_R04C02	140210_Meth138_Jones_Capper_FFPE_SampleMethylationProfile_all_noAnno	AK_65334	FFPE		SHH		SHH	0.0478359	0.811676	0.0931706	0.0473177	wt	wt
50625		9444375019_R05C02	140131_Meth136_Jones_Capper_FFPE_SamplesMethylationProfile_all_noAnno	AK_65332	FFPE		SHH		SHH	0.04815	0.612514	0.276088	0.0632479	wt	wt
50626		9444375114_R04C02	140210_Meth138_Jones_Capper_FFPE_SampleMethylationProfile_all_noAnno	P036_66650_diag	FFPE		SHH		SHH	0.0356482	0.595805	0.261221	0.107326	wt	amplified
50627		9444375150_R01C01	140210_Meth138_Jones_Capper_FFPE_SampleMethylationProfile_all_noAnno	P036_66656_diag	FFPE		WNT		WNT	0.794868	0.0585883	0.0848319	0.0617119	wt	wt
50628		9444375150_R02C01	140210_Meth138_Jones_Capper_FFPE_SampleMethylationProfile_all_noAnno	P036_66658_diag	FFPE		Group 3/4	v	Group 4	0.013896	0.0107389	0.115751	0.859614	wt	wt
50629		9444375150_R03C01	140210_Meth138_Jones_Capper_FFPE_SampleMethylationProfile_all_noAnno	P036_66660_diag	FFPE		Group 3/4	VI	Group 4	0.0228793	0.0218277	0.0925217	0.862771	wt	wt
50630		9444375150_R04C01	140210_Meth138_Jones_Capper_FFPE_SampleMethylationProfile_all_noAnno	P036_66662_diag	FFPE		SHH		SHH	0.0302406	0.907628	0.0343289	0.0278024	wt	wt
50631		9444375150_R05C02	140210_Meth138_Jones_Capper_FFPE_SampleMethylationProfile_all_noAnno	CAM_1173_MB	FFPE		Group 3/4	VIII	Group 4	0.00921255	0.0109262	0.0107014	0.96916	wt	wt
50632		9444375150_R06C02	140210_Meth138_Jones_Capper_FFPE_SampleMethylationProfile_all_noAnno	CAM_1183_MB	FFPE		SHH		SHH	0.0204986	0.926552	0.0262243	0.0267253	wt	wt
50633		9513149158_R01C01	140604_Meth161_Jones_frfr_SampleMethylationProfile_all_noAnno	K02079	Frozen		Group 3/4	IV	Group 3	0.0105876	0.0101949	0.974357	0.00486025	wt	wt
50634		9513149158_R01C02	140604_Meth161_Jones_frfr_SampleMethylationProfile_all_noAnno	K910111	Frozen		SHH		SHH	0.0239164	0.915199	0.0311257	0.0297593	wt	wt
50635		9513149158_R03C02	140604_Meth161_Jones_frfr_SampleMethylationProfile_all_noAnno	G965315	Frozen		Group 3/4	V	Group 4	0.0273839	0.0206954	0.460113	0.491807	wt	wt
50636		9513149158_R06C01	140604_Meth161_Jones_frfr_SampleMethylationProfile_all_noAnno	P090201	Frozen		SHH		SHH	0.0483069	0.638087	0.236942	0.0766647	wt	wt
50637		9513149159_R01C01	140604_Meth161_Jones_frfr_SampleMethylationProfile_all_noAnno	H9408195	Frozen		SHH		SHH	0.0467282	0.774643	0.122145	0.0564837	wt	wt
50638		9513149159_R01C02	140604_Meth161_Jones_frfr_SampleMethylationProfile_all_noAnno	P970909	Frozen		Group 3/4	V	Group 4	0.0246439	0.0191109	0.38534	0.570905	wt	wt
50639		9513149159_R02C01	140604_Meth161_Jones_frfr_SampleMethylationProfile_all_noAnno	T925627	Frozen		WNT		WNT	0.765146	0.0516974	0.0984096	0.0847471	wt	wt
50640		9513149159_R03C02	140604_Meth161_Jones_frfr_SampleMethylationProfile_all_noAnno	M946017	Frozen		Group 3/4	v	Group 4	0.0246548	0.015498	0.137871	0.821976	wt	wt
50641		9513149159_R04C01	140604_Meth161_Jones_frfr_SampleMethylationProfile_all_noAnno	D081001	Frozen		Group 3/4	IV	Group 3	0.01549	0.0152344	0.960525	0.00875056	wt	wt
50642		9513149159_R05C01	140604_Meth161_Jones_frfr_SampleMethylationProfile_all_noAnno	T015316	Frozen		Group 3/4	VIII	Group 4	0.0113808	0.0160025	0.0312669	0.94135	wt	wt
50643		9513149159_R05C02	140604_Meth161_Jones_frfr_SampleMethylationProfile_all_noAnno	S881101	Frozen		Group 3/4	VIII	Group 4	0.0149604	0.0150812	0.0116813	0.958277	wt	wt
50644		9533774018_R01C02	140530_Meth161_Capper_FFPE_SampleMethylationProfile_all_noAnno	P036_68928_diag	FFPE		Group 3/4	VII	Group 4	0.0255595	0.0201229	0.165534	0.788784	wt	wt
50645		9533774047_R02C02	140607_Meth162_Capper_Jones_Kratochwil_Brabetz_frfr_SampleMethylationProfile_all_noAnno	K931205	Frozen		Group 3/4	VII	Group 4	0.0108252	0.0121467	0.0148856	0.962143	wt	wt
50646		9533774047_R04C01	140607_Meth162_Capper_Jones_Kratochwil_Brabetz_frfr_SampleMethylationProfile_all_noAnno	B995102	Frozen		Group 3/4	VII	Group 4	0.0135527	0.0124648	0.115011	0.858971	wt	wt
50647		9533774047_R04C02	140607_Meth162_Capper_Jones_Kratochwil_Brabetz_frfr_SampleMethylationProfile_all_noAnno	S000123	Frozen		Group 3/4	V	Group 4	0.0129537	0.0118338	0.115509	0.859703	wt	wt
50648		9533774057_R04C01	140607_Meth162_Capper_Jones_Kratochwil_Brabetz_frfr_SampleMethylationProfile_all_noAnno	B051129	Frozen		Group 3/4	II	Group 3	0.00850818	0.0114961	0.965127	0.0148688	wt	wt
50649		9533774057_R06C01	140607_Meth162_Capper_Jones_Kratochwil_Brabetz_frfr_SampleMethylationProfile_all_noAnno	B060502	Frozen		SHH		SHH	0.0338739	0.864756	0.0664751	0.0348949	wt	wt
50650		9553932002_R01C01	140214_Meth140_Jones_Capper_FFPE_SampleMethylationProfile_all_noAnno	AK_2573_08	FFPE		Group 3/4	II	Group 3	0.0149742	0.0118536	0.967312	0.00585974	wt	wt
50651		9553932002_R02C01	140214_Meth140_Jones_Capper_FFPE_SampleMethylationProfile_all_noAnno	AK_1_bystrow	FFPE		Group 3/4	IV	Group 3	0.0147096	0.0179839	0.956559	0.0107471	wt	wt
50652		9553932002_R04C01	140214_Meth140_Jones_Capper_FFPE_SampleMethylationProfile_all_noAnno	MD_120	FFPE		Group 3/4	II	Group 3	0.0195533	0.0166615	0.953039	0.0107457	wt	wt
50653		9553932002_R05C01	140214_Meth140_Jones_Capper_FFPE_SampleMethylationProfile_all_noAnno	AK_2652_12	FFPE		Group 3/4	II	Group 3	0.03855	0.0419083	0.898233	0.021309	amplified	wt
50654		9553932002_R06C01	140214_Meth140_Jones_Capper_FFPE_SampleMethylationProfile_all_noAnno	AK_6847_08	FFPE		Group 3/4	iii	Group 3	0.0213035	0.0171021	0.775276	0.186318	amplified	wt
50655		9553932029_R01C01	140221_Meth141_Jones_Kratochwil_Capper_FFPE_SampleMethylationProfile_all_noAnno	AK_1112_99	FFPE		Group 3/4	iii	Group 3	0.0171211	0.0200399	0.916091	0.0467475	wt	wt
50656		9553932030_R03C02	140221_Meth141_Jones_Kratochwil_Capper_FFPE_SampleMethylationProfile_all_noAnno	P036_66942_diag	FFPE		SHH		SHH	0.0309497	0.875705	0.0379007	0.0554447	wt	wt
50657		9553932054_R02C02	140221_Meth141_Jones_Kratochwil_Capper_FFPE_SampleMethylationProfile_all_noAnno	P036_67014_diag	FFPE		Group 3/4	II	Group 3	0.0337391	0.0382898	0.906157	0.0218142	amplified	wt
50658		9553932054_R05C01	140221_Meth141_Jones_Kratochwil_Capper_FFPE_SampleMethylationProfile_all_noAnno	P036_67006_diag	FFPE		WNT		WNT	0.853827	0.0585325	0.0432142	0.0444264	wt	wt
50659		9610361001_R01C01	140214_meth140_Jones_capper_frfr_SampleMethylationProfile_all_noAnno	Med65	Frozen		WNT		WNT	0.730945	0.0900433	0.107461	0.0715514	wt	wt
50660		9610361022_R01C01	140214_Meth140_Jones_Capper_FFPE_SampleMethylationProfile_all_noAnno	AK_263_06	FFPE		Group 3/4	III	Group 3	0.0137211	0.010884	0.9442	0.0311952	wt	wt
50661		9610361022_R02C02	140214_Meth140_Jones_Capper_FFPE_SampleMethylationProfile_all_noAnno	MD_87	FFPE		Group 3/4	III	Group 3	0.0121781	0.0105572	0.945978	0.0312865	wt	wt
50662		9610361022_R03C02	140214_Meth140_Jones_Capper_FFPE_SampleMethylationProfile_all_noAnno	MD_155	FFPE		Group 3/4	iii	Group 3	0.0328759	0.0260921	0.887718	0.0533136	wt	wt
50663		9610361022_R04C01	140214_Meth140_Jones_Capper_FFPE_SampleMethylationProfile_all_noAnno	AK_31692_10	FFPE		SHH		SHH	0.032911	0.891803	0.0460296	0.0292561	wt	wt
50664		9610361022_R04C02	140214_Meth140_Jones_Capper_FFPE_SampleMethylationProfile_all_noAnno	AK_4999_08	FFPE		Group 3/4	II	Group 3	0.0261144	0.0380139	0.853488	0.0823842	wt	wt
50665		9610361022_R05C01	140214_Meth140_Jones_Capper_FFPE_SampleMethylationProfile_all_noAnno	AK_1796_94	FFPE		Group 3/4	II	Group 3	0.0156525	0.0112023	0.966076	0.00706939	wt	wt
50666		9610361022_R05C02	140214_Meth140_Jones_Capper_FFPE_SampleMethylationProfile_all_noAnno	AK_3962_00	FFPE		Group 3/4	V	Group 3	0.0256922	0.017779	0.733813	0.222716	amplified	wt
50667		9610361022_R06C02	140214_Meth140_Jones_Capper_FFPE_SampleMethylationProfile_all_noAnno	AK_4981_10	FFPE		Group 3/4	II	Group 3	0.0369419	0.025802	0.910057	0.0271991	amplified	wt
50668		9610361023_R02C01	140214_Meth140_Jones_Capper_FFPE_SampleMethylationProfile_all_noAnno	MD_30	FFPE		Group 3/4	VII	Group 4	0.0301662	0.0252981	0.377183	0.567353	wt	wt
50669		9610361023_R02C02	140214_Meth140_Jones_Capper_FFPE_SampleMethylationProfile_all_noAnno	MD_37	FFPE		Group 3/4	VII	Group 3	0.0273783	0.0191567	0.523332	0.430133	wt	wt
50670		9610361023_R03C01	140214_Meth140_Jones_Capper_FFPE_SampleMethylationProfile_all_noAnno	MD_90	FFPE		Group 3/4	IV	Group 3	0.0294669	0.0171224	0.94054	0.0128708	wt	wt
50671		9610361023_R03C02	140214_Meth140_Jones_Capper_FFPE_SampleMethylationProfile_all_noAnno	MD_91	FFPE		Group 3/4	III	Group 3	0.00834055	0.00822145	0.97558	0.00785794	wt	wt
50672		9610361023_R04C01	140214_Meth140_Jones_Capper_FFPE_SampleMethylationProfile_all_noAnno	MD_173	FFPE		Group 3/4	IV	Group 3	0.0310676	0.0244459	0.923688	0.020799	wt	wt
50673		9610361023_R05C01	140214_Meth140_Jones_Capper_FFPE_SampleMethylationProfile_all_noAnno	AK_6331_08	FFPE		Group 3/4	III	Group 3	0.0116204	0.0132455	0.946691	0.0284428	wt	wt
50674		9610361023_R05C02	140214_Meth140_Jones_Capper_FFPE_SampleMethylationProfile_all_noAnno	AK_3394_02	FFPE		Group 3/4	iii	Group 3	0.0132455	0.0143757	0.964344	0.00803521	amplified	wt
50675		9610361023_R06C01	140214_Meth140_Jones_Capper_FFPE_SampleMethylationProfile_all_noAnno	AK_3605_99	FFPE		Group 3/4	vi	Group 4	0.0114683	0.0136227	0.031857	0.943052	wt	wt
50676		9610361029_R03C01	140214_Meth140_Jones_Capper_FFPE_SampleMethylationProfile_all_noAnno	MD_53	FFPE		Group 3/4	II	Group 3	0.0219861	0.0156227	0.952665	0.00972628	wt	wt
50677		9610361029_R04C01	140214_Meth140_Jones_Capper_FFPE_SampleMethylationProfile_all_noAnno	MD_92	FFPE		Group 3/4	iii	Group 3	0.0326632	0.0190665	0.922565	0.0257057	wt	wt
50678		9610361029_R04C02	140214_Meth140_Jones_Capper_FFPE_SampleMethylationProfile_all_noAnno	MD_58	FFPE		Group 3/4	IV	Group 3	0.0331681	0.0202615	0.921573	0.024997	wt	wt
50679		9610361029_R05C02	140214_Meth140_Jones_Capper_FFPE_SampleMethylationProfile_all_noAnno	MD_115	FFPE		Group 3/4	VII	Group 3	0.0200817	0.0185776	0.808967	0.152374	wt	wt
50680		9610361029_R06C01	140214_Meth140_Jones_Capper_FFPE_SampleMethylationProfile_all_noAnno	AK_3390_00	FFPE		Group 3/4	VII	Group 3	0.019573	0.0128894	0.722576	0.244962	amplified	wt
50681		9610361029_R06C02	140214_Meth140_Jones_Capper_FFPE_SampleMethylationProfile_all_noAnno	AK_4480_08	FFPE		WNT		Group 3	0.154944	0.035502	0.772823	0.0367316	amplified	wt
50682		9721366150_R04C01	140509_Meth155_Jones_Capper_FFPE_SampleMethylationProfile_all_noAnno	P036_68418_diag	FFPE		Group 3/4	IV	Group 3	0.0150484	0.0148474	0.961903	0.00820104	wt	wt
50683		9741779008_R01C02	150224_SJ_PNET_Feb2015	SJPNET_G01	FFPE	mbt078	SHH		SHH	0.0334172	0.819148	0.0912698	0.0561651	wt	wt
50684		9741779008_R03C01	150224_SJ_PNET_Feb2015	SJPNET_C01	FFPE	mbt083	Group 3/4	VIII	Group 4	0.0101203	0.0109806	0.0154862	0.963413	wt	wt
50685		9741779008_R05C02	150224_SJ_PNET_Feb2015	SJPNET_C02	FFPE	mbt075	SHH		SHH	0.0555335	0.831556	0.0515231	0.0613879	wt	wt
50686		9741779008_R06C01	150224_SJ_PNET_Feb2015	SJPNET_F01	FFPE	mbt095	Group 3/4	VII	Group 4	0.0104757	0.0122425	0.0148802	0.962402	wt	wt
50687		9741779008_R06C02	151115_SJ_Northcott	SJMB03-UPN16376719	FFPE	mbt215	SHH		SHH	0.0482726	0.700148	0.194755	0.0568238	wt	amplified
50688		9741779009_R02C01	150224_SJ_PNET_Feb2015	SJPNET_F02	FFPE	mbt259	WNT		WNT	0.675027	0.0791055	0.146086	0.0997809	wt	wt
50689		9741779009_R03C02	150224_SJ_PNET_Feb2015	SJPNET_E03	FFPE	mbt031	Group 3/4	II	Group 3	0.0183661	0.0159076	0.953289	0.0124375	wt	wt
50690		9741779009_R06C01	150224_SJ_PNET_Feb2015	SJPNET_B03	FFPE	mbt013	Group 3/4	VI	Group 4	0.0141095	0.0136109	0.0368518	0.935428	wt	wt
50691		9741950024_R06C01	150224_SJ_PNET_Feb2015	SJPNET_018	FFPE		SHH		SHH	0.0492676	0.734275	0.167084	0.049373	wt	amplified
50692		9741950056_R05C01	150224_SJ_PNET_Feb2015	SJPNET_065	FFPE		SHH		SHH	0.0319317	0.875557	0.0579089	0.0346025	wt	wt
50693		9741950086_R01C01	150224_SJ_PNET_Feb2015	SJPNET_085	FFPE		SHH		Group 3	0.044799	0.157182	0.735638	0.0623813	wt	amplified
50694		9741950098_R01C01	150224_SJ_PNET_Feb2015	SJPNET_A04	FFPE	mbt092	Group 3/4	VII	Group 4	0.0151844	0.0166016	0.0213089	0.946905	wt	wt
50695		9741950098_R02C01	150224_SJ_PNET_Feb2015	SJPNET_B04	FFPE	mbt068	Group 3/4	II	Group 3	0.0196371	0.0306449	0.918125	0.0315934	wt	amplified
50696		9741950098_R04C01	150224_SJ_PNET_Feb2015	SJPNET_D04	FFPE		Group 3/4	viii	Group 4	0.0111739	0.01034	0.0263566	0.952129	wt	wt
50697		9741950098_R05C02	150224_SJ_PNET_Feb2015	SJPNET_C05	FFPE	mbt135	Group 3/4	I	Group 4	0.0171279	0.0100106	0.203713	0.769148	wt	wt
50698		9741950098_R06C02	151115_SJ_Northcott	SJMB03-UPN15031153	FFPE		Group 3/4	I	Group 3	0.0186067	0.0158947	0.785125	0.180373	wt	wt
50699		9741950103_R02C02	151115_SJ_Northcott	SJMB03-UPN13295361	FFPE		Group 3/4	III	Group 3	0.0160414	0.0169392	0.951988	0.0150309	wt	wt
50700		9741950103_R03C02	150224_SJ_PNET_Feb2015	SJPNET_E06	FFPE	mbt082	Group 3/4	v	Group 4	0.0311985	0.0298438	0.188619	0.750339	wt	amplified
50701		9741950103_R05C01	150224_SJ_PNET_Feb2015	SJPNET_A06	FFPE	mbt087	Group 3/4	II	Group 3	0.0152659	0.0194468	0.954126	0.011161	amplified	wt
50702		9741950103_R06C02	151115_SJ_Northcott	SJMB03-UPN9104439	FFPE		WNT		WNT	0.803229	0.0638287	0.0708759	0.0620664	wt	wt
50703		9741950104_R01C01	150224_SJ_PNET_Feb2015	SJPNET_A07	FFPE	mbt089	Group 3/4	VII	Group 4	0.0207571	0.0232571	0.142961	0.813024	wt	wt
50704		9741950104_R03C01	150224_SJ_PNET_Feb2015	SJPNET_C07	FFPE		SHH		SHH	0.0340388	0.899517	0.0384153	0.0280292	wt	wt
50705		9741950104_R03C02	150224_SJ_PNET_Feb2015	SJPNET_A08	FFPE	mbt124	Group 3/4	IV	Group 3	0.0158066	0.0132342	0.963675	0.00728449	wt	wt
50706		9741950104_R05C02	150224_SJ_PNET_Feb2015	SJPNET_C08	FFPE	mbt150	Group 3/4	VII	Group 4	0.0428371	0.0363055	0.16684	0.754017	wt	wt
50707		9741950104_R06C02	150224_SJ_PNET_Feb2015	SJPNET_D08	FFPE	mbt020	Group 3/4	II	Group 3	0.0575089	0.025257	0.857743	0.0594907	wt	wt
50708		9741950136_R01C01	151115_SJ_Northcott	SJMB03-UPN14232199	FFPE	mbt175	Group 3/4	ii	Group 3	0.0148478	0.011657	0.965468	0.00802723	wt	wt
50709		9741950136_R02C01	150224_SJ_PNET_Feb2015	SJPNET_F08	FFPE	mbt035	WNT		WNT	0.868495	0.0344674	0.0563092	0.0407282	wt	wt
50710		9741950136_R02C02	150224_SJ_PNET_Feb2015	SJPNET_D09	FFPE	mbt166	WNT		WNT	0.885533	0.0323698	0.0407197	0.0413778	wt	wt
50711		9741950136_R03C01	150224_SJ_PNET_Feb2015	SJPNET_G08	FFPE	mbt144	Group 3/4	VII	Group 4	0.0141952	0.0115835	0.019002	0.955219	wt	wt
50712		9741950136_R04C02	150224_SJ_PNET_Feb2015	SJPNET_F09	FFPE	mbt050	Group 3/4	VIII	Group 4	0.0121313	0.012973	0.00941865	0.965477	wt	wt
50713		9741950136_R05C01	150224_SJ_PNET_Feb2015	SJPNET_A09	FFPE	mbt069	Group 3/4	VII	Group 4	0.0135092	0.0172087	0.157188	0.812095	wt	wt
50714		9741950136_R05C02	151115_SJ_Northcott	SJMB03-UPN7646240	FFPE	mbt102	WNT		Group 3	0.234532	0.0791875	0.62482	0.0614603	wt	wt
50715		9741950136_R06C01	150224_SJ_PNET_Feb2015	SJPNET_B09	FFPE	mbt156	Group 3/4	III	Group 3	0.00969611	0.012118	0.965825	0.0123613	wt	wt
50716		9741950152_R02C02	140516_Meth157_Jones_Capper_Kratochwil_Bender_SampleMethylationProfile_all_noAnno	ICGC_MB263	Frozen		SHH		SHH	0.0620845	0.627539	0.15758	0.152797	wt	wt
50717		9741950157_R02C01	150224_SJ_PNET_Feb2015	SJPNET_B10	FFPE	mbt167	WNT		WNT	0.815147	0.0641394	0.0606245	0.0600896	wt	wt
50718		9741950157_R02C02	150224_SJ_PNET_Feb2015	SJPNET_H10	FFPE	mbt046	Group 3/4	IV	Group 3	0.0330361	0.0275688	0.86378	0.0756147	wt	wt
50719		9741950157_R03C01	150224_SJ_PNET_Feb2015	SJPNET_C10	FFPE	mbt055	Group 3/4	VII	Group 4	0.0121893	0.0115629	0.0367127	0.939535	wt	wt
50720		9741950157_R04C01	150224_SJ_PNET_Feb2015	SJPNET_D10	FFPE	mbt091	SHH		SHH	0.0276345	0.875583	0.05688	0.0399025	wt	wt
50721		9741950157_R04C02	150224_SJ_PNET_Feb2015	SJPNET_B11	FFPE	mbt084	Group 3/4	viii	Group 4	0.0100888	0.0118009	0.0205988	0.957511	wt	wt
50722		9741950157_R05C02	151115_SJ_Northcott	SJMB03-UPN10669654	FFPE		WNT		Group 3	0.0920506	0.0862631	0.766922	0.054764	amplified	wt
50723		9741950157_R06C01	150224_SJ_PNET_Feb2015	SJPNET_F10	FFPE	mbt037	Group 3/4	II	Group 3	0.0162796	0.0138346	0.946376	0.0235098	wt	wt
50724		9741950172_R01C01	151115_SJ_Northcott	SJMB03-UPN13648866	FFPE	mbt168	WNT		Group 3	0.216618	0.0340658	0.705371	0.0439457	wt	wt
50725		9741950172_R04C01	150224_SJ_PNET_Feb2015	SJPNET_H11	FFPE	mbt062	Group 3/4	viii	Group 4	0.016519	0.0137619	0.0807755	0.888944	wt	wt
50726		9741950172_R05C01	150224_SJ_PNET_Feb2015	SJPNET_A12	FFPE	mbt034	Group 3/4	VIII	Group 4	0.0107588	0.0118953	0.00900984	0.968336	wt	wt
50727		9741950172_R06C01	150224_SJ_PNET_Feb2015	SJPNET_B12	FFPE	mbt081	SHH		SHH	0.0369137	0.861292	0.0671836	0.034611	wt	wt
50728		9829119124_R01C02	140523_Meth159_Kratochwil_Capper_FFPE_SampleMethylationProfile_all_noAnno	P036_68616_ref	FFPE		Group 3/4	IV	Group 3	0.0168783	0.0117204	0.962842	0.00855902	wt	wt
50729		9829119124_R02C02	140523_Meth159_Kratochwil_Capper_FFPE_SampleMethylationProfile_all_noAnno	P036_68618_ref	FFPE		Group 3/4	II	Group 3	0.0124319	0.0151037	0.920565	0.0518999	wt	wt
50730		9829119229_R01C01	140708_Meth166_diverseB062_FFPE_SampleMethylationProfile_all_noAnno	97V478	FFPE		SHH		SHH	0.0476683	0.840877	0.0641414	0.0473135	wt	wt
50731		9829119229_R01C02	140708_Meth166_diverseB062_FFPE_SampleMethylationProfile_all_noAnno	E909V87	FFPE		Group 3/4	III	Group 3	0.0128438	0.0121545	0.964096	0.010906	wt	wt
50732		9829119229_R02C01	140708_Meth166_diverseB062_FFPE_SampleMethylationProfile_all_noAnno	E465V90	FFPE		SHH		SHH	0.0351867	0.861625	0.07252	0.0306678	wt	wt
50733		9829119229_R02C02	140708_Meth166_diverseB062_FFPE_SampleMethylationProfile_all_noAnno	E399V88	FFPE		Group 3/4	VII	Group 4	0.0274694	0.0234774	0.0539312	0.895122	wt	wt
50734		9829119229_R03C01	140708_Meth166_diverseB062_FFPE_SampleMethylationProfile_all_noAnno	00V170	FFPE		SHH		SHH	0.0773164	0.58254	0.194979	0.145165	wt	wt
50735		9829119229_R03C02	140708_Meth166_diverseB062_FFPE_SampleMethylationProfile_all_noAnno	E744V88	FFPE		Group 3/4	IV	Group 3	0.0242493	0.0222314	0.930703	0.0228165	wt	wt
50736		9829119229_R04C02	140708_Meth166_diverseB062_FFPE_SampleMethylationProfile_all_noAnno	E866V88	FFPE		SHH		SHH	0.0352668	0.88381	0.0513126	0.0296105	wt	wt
50737		9829119229_R05C01	140708_Meth166_diverseB062_FFPE_SampleMethylationProfile_all_noAnno	E43V02	FFPE		SHH		SHH	0.083659	0.614122	0.162048	0.140171	wt	wt
50738		9829119229_R05C02	140708_Meth166_diverseB062_FFPE_SampleMethylationProfile_all_noAnno	980V93	FFPE		Group 3/4	vi	Group 4	0.023245	0.0249897	0.0826062	0.869159	wt	wt
50739		9829119229_R06C01	140708_Meth166_diverseB062_FFPE_SampleMethylationProfile_all_noAnno	E393V04	FFPE		SHH		SHH	0.0252835	0.902269	0.0512107	0.0212365	wt	wt
50740		9829119229_R06C02	140708_Meth166_diverseB062_FFPE_SampleMethylationProfile_all_noAnno	95V659	FFPE		SHH		SHH	0.0390888	0.836199	0.0827067	0.0420058	wt	wt
50741		9829119256_R01C01	140530_Meth160_Jones_Capper_frfr_SampleMathylationProfile_all_noAnno	G990820	Frozen		Group 3/4	III	Group 3	0.0142031	0.00875308	0.969098	0.00794579	inconclusive	wt
50742		9829119256_R02C01	140530_Meth160_Jones_Capper_frfr_SampleMathylationProfile_all_noAnno	A945810	Frozen		Group 3/4	II	Group 3	0.00660953	0.00689888	0.981905	0.00458681	inconclusive	wt
50743		9829119256_R02C02	140530_Meth160_Jones_Capper_frfr_SampleMathylationProfile_all_noAnno	S931019	Frozen		SHH		SHH	0.0340138	0.869939	0.0690735	0.0269734	wt	wt
50744		9829119256_R04C01	140530_Meth160_Jones_Capper_frfr_SampleMathylationProfile_all_noAnno	B941012	Frozen		Group 3/4	VIII	Group 4	0.00885967	0.00968997	0.0195583	0.961892	wt	wt
50745		9829119256_R04C02	140530_Meth160_Jones_Capper_frfr_SampleMathylationProfile_all_noAnno	C965609	Frozen		Group 3/4	VIII	Group 4	0.0478962	0.0712128	0.243783	0.637108	wt	wt
50746		9829119256_R06C01	140530_Meth160_Jones_Capper_frfr_SampleMathylationProfile_all_noAnno	C261_04	Frozen		Group 3/4	VII	Group 3	0.0333829	0.0309786	0.492234	0.443405	wt	wt
50747		9855358027_R05C01	140926_Meth184_Capper_Jones_FFPE_SampleMethylationProfile_all_noAnno	P036_71314_diag	FFPE		Group 3/4	VIII	Group 4	0.0204267	0.0110546	0.0154366	0.953082	wt	wt
50748		9855358035_R05C02	140926_Meth184_185_Capper_Jones_SampleMethylationProfile_all_noAnno	ICGC_MB308	Frozen		Group 3/4	IV	Group 3	0.0164735	0.0149256	0.95803	0.0105707	wt	wt
50749		9855358048_R01C02	140926_Meth184_185_Capper_Jones_SampleMethylationProfile_all_noAnno	MBRep_T69	Frozen		Group 3/4	III	Group 3	0.0100164	0.0106646	0.96091	0.0184091	wt	wt
50750		9855358053_R04C02	140926_Meth184_185_Capper_Jones_SampleMethylationProfile_all_noAnno	MB_Exm557	Frozen		Group 3/4	VII	Group 4	0.0441296	0.0459697	0.174176	0.735725	wt	wt
50751		9855358053_R06C02	140926_Meth184_185_Capper_Jones_SampleMethylationProfile_all_noAnno	MB_Exm667	Frozen		Group 3/4	I	Group 4	0.0115659	0.0147165	0.21119	0.762528	wt	wt
50752		9855358058_R06C01	141006_Meth188_Capper_SampleMathylationProfile_all_noAnno	P036_71416_diag	FFPE		Group 3/4	VIII	Group 4	0.0586779	0.0166867	0.0232578	0.901378	wt	wt
50753		9855358064_R01C01	141006_Meth188_Jones_SampleMethylationProfile_all_noAnno	MB_Exm999	Frozen		Group 3/4	V	Group 4	0.0317343	0.0224138	0.262033	0.683819	wt	wt
50754		9855358064_R03C02	141006_Meth188_Jones_SampleMethylationProfile_all_noAnno	ICGC_MB158	Frozen		WNT		WNT	0.52698	0.138644	0.189473	0.144903	wt	wt
50755		9878820079_R04C01	141017_Meth191_Capper_Jones_SampleMethylationProfile_all_noAnno	MB_4M26	Frozen		Group 3/4	II	Group 3	0.0129061	0.0104563	0.968669	0.0079683	amplified	wt
50756		9878820079_R05C01	141017_Meth191_Capper_Jones_SampleMethylationProfile_all_noAnno	MB_4M33	Frozen		Group 3/4	II	Group 3	0.0115965	0.0139614	0.967398	0.00704377	wt	wt
50757		9878820127_R02C01	141031_Meth194_Capper_Jones_SampleMethylationProfile_all_noAnno	P036_71800_diag	FFPE		Group 3/4	VIII	Group 4	0.0118403	0.0115869	0.0100776	0.966495	wt	wt
50758		9933569047_R01C01	151115_SJ_Northcott	SJMB03-UPN9647692	FFPE		WNT		WNT	0.875563	0.0374903	0.045068	0.0418784	wt	wt
50759		9933569047_R01C02	151115_SJ_Northcott	SJMB03-UPN3984	FFPE		SHH		SHH	0.0345979	0.836484	0.0839954	0.0449228	wt	wt
50760		9933569047_R03C01	151115_SJ_Northcott	SJMB03-UPN9734624	FFPE		Group 3/4	VII	Group 4	0.0141168	0.0127067	0.0251704	0.948006	wt	wt
50761		9933569047_R03C02	151115_SJ_Northcott	SJMB03-UPN9968740	FFPE		Group 3/4	VIII	Group 4	0.0118079	0.0108433	0.0117812	0.965568	wt	wt
50762		9933569047_R04C01	151115_SJ_Northcott	SJMB03-UPN9747454	FFPE		Group 3/4	II	Group 3	0.0265589	0.0268125	0.932029	0.0145994	amplified	wt
50763		9933569047_R04C02	151115_SJ_Northcott	SJMB03-UPN9969170	FFPE		WNT		WNT	0.908524	0.0289246	0.0301581	0.0323929	wt	wt
50764		9933569047_R05C01	151115_SJ_Northcott	SJMB03-UPN9785787	FFPE		SHH		SHH	0.0417995	0.878971	0.0521311	0.0270989	wt	wt
50765		9933569047_R05C02	151115_SJ_Northcott	SJMB03-UPN9969612	FFPE		Group 3/4	viii	Group 4	0.0173817	0.0158167	0.0253148	0.941487	wt	wt
50766		9933569047_R06C01	151115_SJ_Northcott	SJMB03-UPN9782877	FFPE		WNT		WNT	0.825269	0.0598441	0.05778	0.0571064	wt	wt
50767		9933569047_R06C02	151115_SJ_Northcott	SJMB03-UPN9997618	FFPE		WNT		WNT	0.884097	0.0292779	0.0514784	0.0351468	wt	wt
50768		9934625027_R01C02	151115_SJ_Northcott	SJMB03-UPN2466265	FFPE	mbt022	Group 3/4	VII	Group 4	0.0105121	0.0100623	0.107245	0.872181	wt	wt
50769		9934625027_R02C02	151115_SJ_Northcott	SJMB03-UPN2692582	FFPE		WNT		WNT	0.913346	0.0228629	0.0389341	0.0248571	wt	wt
50770		9934625027_R03C02	151115_SJ_Northcott	SJMB03-UPN2756681	FFPE		Group 3/4	VII	Group 4	0.0152759	0.0145077	0.0374856	0.932731	wt	wt
50771		9934625027_R04C02	151115_SJ_Northcott	SJMB03-UPN16261138	FFPE		SHH		SHH	0.0281245	0.906934	0.0363783	0.0285632	wt	wt
50772		9934625027_R05C01	151115_SJ_Northcott	SJMB03-UPN2379445	FFPE		SHH		SHH	0.029079	0.8429	0.0892828	0.0387381	wt	amplified
50773		9934625027_R05C02	151115_SJ_Northcott	SJMB03-UPN3081306	FFPE		Group 3/4	VI	Group 4	0.0159754	0.0164111	0.0601398	0.907474	wt	wt
50774		9934625027_R06C01	151115_SJ_Northcott	SJMB03-UPN2379468	FFPE		Group 3/4	II	Group 3	0.254301	0.0257174	0.678809	0.0411719	wt	wt
50775		9934625027_R06C02	151115_SJ_Northcott	SJMB03-UPN3102091	FFPE	mbt023	Group 3/4	VI	Group 4	0.0116473	0.012208	0.0885563	0.887588	wt	wt
50776		9934625040_R01C01	151115_SJ_Northcott	SJMB03-UPN3119926	FFPE		Group 3/4	VIII	Group 4	0.013597	0.0118357	0.0136853	0.960882	wt	wt
50777		9934625040_R01C02	151115_SJ_Northcott	SJMB03-UPN3581291	FFPE		SHH		SHH	0.0435076	0.795964	0.107294	0.0532348	wt	wt
50778		9934625040_R02C01	151115_SJ_Northcott	SJMB03-UPN3133716	FFPE		SHH		SHH	0.0250278	0.92772	0.0277188	0.0195333	wt	wt
50779		9934625040_R03C01	151115_SJ_Northcott	SJMB03-UPN3143431	FFPE		Group 3/4	VII	Group 4	0.0201496	0.0209757	0.112442	0.846433	wt	wt
50780		9934625040_R03C02	151115_SJ_Northcott	SJMB03-UPN3700646	FFPE		WNT		WNT	0.785518	0.0660645	0.0783791	0.0700384	wt	wt
50781		9934625040_R04C01	151115_SJ_Northcott	SJMB03-UPN3282828	FFPE	mbt030	Group 3/4	VI	Group 4	0.00979997	0.00949357	0.0175165	0.96319	wt	wt
50782		9934625040_R05C01	151115_SJ_Northcott	SJMB03-UPN3384559	FFPE		WNT		WNT	0.875271	0.0396677	0.0509128	0.034149	wt	wt
50783		9934625040_R05C02	151115_SJ_Northcott	SJMB03-UPN3789917	FFPE		SHH		SHH	0.0380414	0.845005	0.0760319	0.0409222	wt	wt
50784		9934625040_R06C01	151115_SJ_Northcott	SJMB03-UPN3439986	FFPE		WNT		WNT	0.76365	0.0428502	0.12092	0.0725792	wt	wt
50785		9934625040_R06C02	151115_SJ_Northcott	SJMB03-UPN3792774	FFPE		Group 3/4	VII	Group 4	0.0185499	0.0103837	0.0470791	0.923987	wt	wt
50786		9934625061_R01C01	151115_SJ_Northcott	SJMB03-UPN3794195	FFPE		Group 3/4	V	Group 4	0.024771	0.0201173	0.286957	0.668154	wt	wt
50787		9934625061_R01C02	151115_SJ_Northcott	SJMB03-UPN4454765	FFPE	mbt239	Group 3/4	II	Group 3	0.0298416	0.0202763	0.934925	0.0149575	wt	wt
50788		9934625061_R02C01	151115_SJ_Northcott	SJMB03-UPN3894887	FFPE	mbt039	SHH		SHH	0.0348343	0.834197	0.0635115	0.0674573	wt	wt
50789		9934625061_R02C02	151115_SJ_Northcott	SJMB03-UPN4811018	FFPE		Group 3/4	VIII	Group 4	0.0131354	0.0110708	0.014238	0.961556	wt	wt
50790		9934625061_R03C01	151115_SJ_Northcott	SJMB03-UPN4041921	FFPE		Group 3/4	IV	Group 3	0.0138803	0.0148795	0.962393	0.00884758	amplified	wt
50791		9934625061_R03C02	151115_SJ_Northcott	SJMB03-UPN4818024	FFPE		Group 3/4	III	Group 3	0.0110311	0.012842	0.965898	0.010229	wt	wt
50792		9934625061_R04C01	151115_SJ_Northcott	SJMB03-UPN4244328	FFPE		WNT		WNT	0.724928	0.0689809	0.122519	0.0835727	wt	wt
50793		9934625061_R04C02	151115_SJ_Northcott	SJMB03-UPN4818074	FFPE	mbt251	Group 3/4	II	Group 3	0.0238063	0.023358	0.93838	0.0144558	amplified	wt
50794		9934625061_R05C01	151115_SJ_Northcott	SJMB03-UPN4292527	FFPE		Group 3/4	VII	Group 4	0.0199207	0.0228721	0.0561576	0.901049	wt	wt
50795		9934625061_R05C02	151115_SJ_Northcott	SJMB03-UPN4902055	FFPE	mbt056	Group 3/4	I	Group 3	0.0351486	0.0346182	0.585884	0.344349	wt	wt
50796		9934625061_R06C01	151115_SJ_Northcott	SJMB03-UPN4333871	FFPE	mbt043	Group 3/4	V	Group 3	0.0199609	0.0233905	0.785575	0.171073	wt	wt
50797		9934625063_R01C01	151115_SJ_Northcott	SJMB03-UPN4960887	FFPE		Group 3/4	VI	Group 3	0.0322755	0.0372998	0.617322	0.313103	wt	amplified
50798		9934625063_R02C01	151115_SJ_Northcott	SJMB03-UPN4975906	FFPE		WNT		WNT	0.569437	0.169425	0.156127	0.105011	wt	wt
50799		9934625063_R02C02	151115_SJ_Northcott	SJMB03-UPN5804204	FFPE		Group 3/4	VII	Group 4	0.0127363	0.0139723	0.0130123	0.960279	wt	wt
50800		9934625063_R03C01	151115_SJ_Northcott	SJMB03-UPN4989327	FFPE		WNT		WNT	0.638461	0.0932782	0.175412	0.0928493	wt	wt
50801		9934625063_R04C01	151115_SJ_Northcott	SJMB03-UPN5165636	FFPE	mbt054	Group 3/4	IV	Group 3	0.0177106	0.0126368	0.955893	0.0137598	wt	wt
50802		9934625063_R04C02	151115_SJ_Northcott	SJMB03-UPN5845696	FFPE		WNT		WNT	0.870759	0.0434953	0.0504121	0.0353339	wt	wt
50803		9934625063_R05C01	151115_SJ_Northcott	SJMB03-UPN5475793	FFPE		Group 3/4	VIII	Group 4	0.00977597	0.0102804	0.00610606	0.973838	wt	wt
50804		9934625063_R06C01	151115_SJ_Northcott	SJMB03-UPN5475802	FFPE	mbt256	Group 3/4	II	Group 3	0.0151915	0.0187469	0.880549	0.0855129	wt	wt
50805		9934625076_R01C01	151115_SJ_Northcott	SJMB03-UPN5999535	FFPE	mbt260	Group 3/4	viii	Group 4	0.016681	0.0152485	0.018092	0.949978	wt	wt
50806		9934625076_R01C02	151115_SJ_Northcott	SJMB03-UPN6288375	FFPE		WNT		WNT	0.707084	0.0911678	0.104931	0.0968167	wt	wt
50807		9934625076_R02C01	151115_SJ_Northcott	SJMB03-UPN6028306	FFPE	mbt064	Group 3/4	VII	Group 4	0.0171942	0.0205426	0.0380484	0.924215	wt	wt
50808		9934625076_R03C01	151115_SJ_Northcott	SJMB03-UPN6057794	FFPE		Group 3/4	VIII	Group 4	0.00989276	0.0103501	0.00577181	0.973985	wt	wt
50809		9934625076_R03C02	151115_SJ_Northcott	SJMB03-UPN7288368	FFPE		Group 3/4	I	Group 4	0.0179691	0.0159706	0.234371	0.731689	wt	wt
50810		9934625076_R04C02	151115_SJ_Northcott	SJMB03-UPN7388106	FFPE		Group 3/4	III	Group 3	0.0465069	0.0291836	0.903105	0.0212041	amplified	wt
50811		9934625076_R05C02	151115_SJ_Northcott	SJMB03-UPN7405173	FFPE		Group 3/4	VII	Group 4	0.0188405	0.0164052	0.0298062	0.934948	wt	wt
50812		9934625076_R06C01	151115_SJ_Northcott	SJMB03-UPN6149569	FFPE		Group 3/4	VII	Group 4	0.0153736	0.0136963	0.132205	0.838725	wt	wt
50813		9934625076_R06C02	151115_SJ_Northcott	SJMB03-UPN7565056	FFPE	mbt088	WNT		WNT	0.78912	0.0356416	0.130595	0.044644	wt	wt
50814		9934625084_R01C01	151115_SJ_Northcott	SJMB03-UPN7799563	FFPE	mbt261	Group 3/4	V	Group 4	0.0179001	0.0173161	0.358675	0.606108	wt	wt
50815		9934625084_R02C01	151115_SJ_Northcott	SJMB03-UPN7868481	FFPE		Group 3/4	VIII	Group 4	0.0133042	0.0101732	0.00925081	0.967272	wt	wt
50816		9934625084_R02C02	151115_SJ_Northcott	SJMB03-UPN8130683	FFPE		Group 3/4	III	Group 3	0.0239784	0.0136754	0.912296	0.0500502	wt	wt
50817		9934625084_R03C01	151115_SJ_Northcott	SJMB03-UPN7931967	FFPE	mbt094	WNT		WNT	0.832229	0.0299764	0.0950401	0.0427543	wt	wt
50818		9934625084_R03C02	151115_SJ_Northcott	SJMB03-UPN8335674	FFPE		Group 3/4	V	Group 4	0.0174899	0.0221336	0.246814	0.713562	wt	wt
50819		9934625084_R04C01	151115_SJ_Northcott	SJMB03-UPN7934575	FFPE		Group 3/4	II	Group 3	0.0296931	0.0223344	0.858029	0.0899432	wt	wt
50820		9934625084_R04C02	151115_SJ_Northcott	SJMB03-UPN8464310	FFPE		Group 3/4	VI	Group 4	0.0161109	0.0157363	0.0544672	0.913686	wt	wt
50821		9934625084_R05C01	151115_SJ_Northcott	SJMB03-UPN8005440	FFPE		Group 3/4	VII	Group 4	0.010987	0.0117103	0.0798519	0.897451	wt	wt
50822		9934625084_R05C02	151115_SJ_Northcott	SJMB03-UPN8612350	Frozen		Group 3/4	VIII	Group 4	0.00892403	0.00771187	0.00864578	0.974718	wt	wt
50823		9934625084_R06C01	151115_SJ_Northcott	SJMB03-UPN8011654	FFPE	mbt096	Group 3/4	VIII	Group 4	0.0125652	0.0127276	0.0140065	0.960701	wt	wt
50824		9934625084_R06C02	151115_SJ_Northcott	SJMB03-UPN8703775	FFPE		Group 3/4	V	Group 4	0.0210132	0.0223784	0.0818939	0.874715	wt	wt
50825		9934625088_R01C01	151115_SJ_Northcott	SJMB03-UPN8786035	FFPE		Group 3/4	VII	Group 4	0.0200285	0.0146063	0.0826663	0.882699	wt	wt
50826		9934625088_R02C01	151115_SJ_Northcott	SJMB03-UPN8820400	FFPE		Group 3/4	VII	Group 4	0.0226305	0.0205594	0.0839325	0.872878	wt	wt
50827		9934625088_R03C01	151115_SJ_Northcott	SJMB03-UPN8822971	FFPE		Group 3/4	iii	Group 3	0.0188143	0.0153927	0.680535	0.285258	wt	amplified
50828		9934625088_R03C02	151115_SJ_Northcott	SJMB03-UPN9005226	FFPE		Group 3/4	iii	Group 3	0.0215265	0.0145431	0.936011	0.0279189	wt	wt
50829		9934625088_R04C01	151115_SJ_Northcott	SJMB03-UPN8908142	FFPE		SHH		SHH	0.0256599	0.906745	0.03575	0.0318447	wt	wt
50830		9934625088_R04C02	151115_SJ_Northcott	SJMB03-UPN9036423	FFPE	mbt134	Group 3/4	VII	Group 4	0.015587	0.0150508	0.0184906	0.950872	wt	wt
50831		9934625088_R05C01	151115_SJ_Northcott	SJMB03-UPN8913696	FFPE	mbt241	SHH		SHH	0.0249173	0.893549	0.0535777	0.027956	wt	wt
50832		9934625088_R06C01	151115_SJ_Northcott	SJMB03-UPN8953735	FFPE	mbt126	WNT		WNT	0.888671	0.0323986	0.0428416	0.0360885	wt	wt
50833		9934625088_R06C02	151115_SJ_Northcott	SJMB03-UPN9157698	FFPE		WNT		WNT	0.825837	0.0438672	0.0750076	0.0552882	wt	wt
50834		9934625095_R01C01	151115_SJ_Northcott	SJMB03-UPN9164148	FFPE		Group 3/4	VII	Group 4	0.0201076	0.0217695	0.462577	0.495546	wt	wt
50835		9934625095_R01C02	151115_SJ_Northcott	SJMB03-UPN9366306	FFPE		Group 3/4	VI	Group 4	0.0151775	0.0132248	0.18694	0.784657	wt	amplified
50836		9934625095_R02C01	151115_SJ_Northcott	SJMB03-UPN9203365	FFPE		SHH		SHH	0.0229362	0.92566	0.0315291	0.0198752	wt	wt
50837		9934625095_R02C02	151115_SJ_Northcott	SJMB03-UPN9395306	FFPE	mbt243	SHH		SHH	0.0391529	0.852516	0.0704635	0.0378672	wt	wt
50838		9934625095_R03C01	151115_SJ_Northcott	SJMB03-UPN9217412	FFPE	mbt131	Group 3/4	III	Group 3	0.0075851	0.00868347	0.97045	0.013281	wt	wt
50839		9934625095_R03C02	151115_SJ_Northcott	SJMB03-UPN9446788	FFPE		Group 3/4	I	Group 4	0.0160708	0.0146038	0.148235	0.821091	wt	wt
50840		9934625095_R04C02	151115_SJ_Northcott	SJMB03-UPN9454649	FFPE		Group 3/4	VII	Group 4	0.018193	0.0134682	0.0129321	0.955407	wt	wt
50841		9934625095_R05C01	151115_SJ_Northcott	SJMB03-UPN9238271	FFPE		WNT		WNT	0.841252	0.0392118	0.0608015	0.0587349	wt	wt
50842		9934625095_R05C02	151115_SJ_Northcott	SJMB03-UPN9612684	FFPE		SHH		SHH	0.0310305	0.85539	0.0608818	0.0526979	wt	wt
50843		9934625095_R06C01	151115_SJ_Northcott	SJMB03-UPN9242860	FFPE		Group 3/4	VII	Group 4	0.0171007	0.0166106	0.0921455	0.874143	wt	wt
50844		9934987047_R01C02	151115_SJ_Northcott	SJMB03-UPN10381525	FFPE		Group 3/4	V	Group 4	0.0280615	0.0187486	0.16147	0.79172	wt	wt
50845		9934987047_R02C01	151115_SJ_Northcott	SJMB03-UPN10266746	FFPE		WNT		WNT	0.830547	0.0464055	0.0685709	0.0544766	wt	wt
50846		9934987047_R02C02	151115_SJ_Northcott	SJMB03-UPN10423235	FFPE		Group 3/4	VII	Group 4	0.0127052	0.0118549	0.0282366	0.947203	wt	wt
50847		9934987047_R03C01	151115_SJ_Northcott	SJMB03-UPN10269405	FFPE	mbt137	SHH		SHH	0.0395613	0.817295	0.0969306	0.0462131	wt	wt
50848		9934987047_R04C01	151115_SJ_Northcott	SJMB03-UPN10295984	FFPE	mbt159	Group 3/4	III	Group 3	0.00865977	0.00895406	0.964188	0.0181978	wt	wt
50849		9934987047_R04C02	151115_SJ_Northcott	SJMB03-UPN10517451	FFPE		WNT		WNT	0.791326	0.0580358	0.0879976	0.0626407	wt	wt
50850		9934987047_R05C01	151115_SJ_Northcott	SJMB03-UPN10340069	FFPE		Group 3/4	II	Group 3	0.0231236	0.0157756	0.945018	0.0160829	wt	wt
50851		9934987047_R06C01	151115_SJ_Northcott	SJMB03-UPN10379056	FFPE	mbt162	Group 3/4	VIII	Group 4	0.00980709	0.0102682	0.0091234	0.970801	wt	wt
50852		9934987047_R06C02	151115_SJ_Northcott	SJMB03-UPN10542018	FFPE		Group 3/4	viii	Group 4	0.0108485	0.00935149	0.00731121	0.972489	wt	wt
50853		9934987058_R01C01	151115_SJ_Northcott	SJMB03-UPN10722101	FFPE		Group 3/4	VII	Group 4	0.0297177	0.0316369	0.341206	0.59744	wt	wt
50854		9934987058_R01C02	151115_SJ_Northcott	SJMB03-UPN11267740	FFPE		WNT		WNT	0.82718	0.0449807	0.0661434	0.0616959	wt	wt
50855		9934987058_R02C01	151115_SJ_Northcott	SJMB03-UPN10764742	FFPE		Group 3/4	VIII	Group 4	0.0235348	0.020336	0.0418485	0.914281	wt	wt
50856		9934987058_R02C02	151115_SJ_Northcott	SJMB03-UPN11272913	FFPE		SHH		SHH	0.0266925	0.894701	0.0486332	0.0299729	wt	wt
50857		9934987058_R03C01	151115_SJ_Northcott	SJMB03-UPN16262322	FFPE		WNT		WNT	0.862407	0.0453242	0.0470015	0.0452671	wt	wt
50858		9934987058_R03C02	151115_SJ_Northcott	SJMB03-UPN11285874	FFPE	mbt161	WNT		WNT	0.88549	0.0352282	0.0371341	0.0421482	wt	wt
50859		9934987058_R04C02	151115_SJ_Northcott	SJMB03-UPN11501005	FFPE		Group 3/4	III	Group 3	0.0140056	0.0124532	0.947697	0.0258444	wt	wt
50860		9934987058_R05C01	151115_SJ_Northcott	SJMB03-UPN10938460	FFPE	mbt160	WNT		WNT	0.880617	0.0385	0.0452635	0.0356193	wt	wt
50861		9934987058_R05C02	151115_SJ_Northcott	SJMB03-UPN12077324	FFPE		Group 3/4	III	Group 3	0.00722812	0.0112747	0.975194	0.00630307	wt	wt
50862		9934987058_R06C01	151115_SJ_Northcott	SJMB03-UPN11020253	FFPE	mbt158	Group 3/4	III	Group 3	0.00814817	0.0105254	0.963096	0.0182309	wt	wt
50863		9934987058_R06C02	151115_SJ_Northcott	SJMB03-UPN12094155	FFPE		Group 3/4	VIII	Group 4	0.0115343	0.0107722	0.0101699	0.967524	wt	wt
50864		9934987065_R01C02	151115_SJ_Northcott	SJMB03-UPN16928137	FFPE		Group 3/4	VIII	Group 4	0.0123842	0.0139551	0.0104714	0.963189	wt	wt
50865		9934987065_R02C02	151115_SJ_Northcott	SJMB03-UPN17396363	FFPE	mbt219	SHH		SHH	0.0393084	0.836234	0.0842775	0.0401798	wt	wt
50866		9934987065_R04C01	151115_SJ_Northcott	SJMB03-UPN16684807	FFPE		Group 3/4	IV	Group 3	0.0140689	0.0113147	0.968776	0.00584072	wt	wt
50867		9934987065_R04C02	151115_SJ_Northcott	SJMB03-UPN17751760	FFPE	mbt231	Group 3/4	V	Group 3	0.0130454	0.0104844	0.690782	0.285689	wt	wt
50868		9934987065_R05C01	151115_SJ_Northcott	SJMB03-UPN16842608	FFPE		Group 3/4	VI	Group 4	0.0181609	0.0183368	0.0686881	0.894814	wt	wt
50869		9934987065_R05C02	151115_SJ_Northcott	SJMB03-UPN18059854	FFPE	mbt232	Group 3/4	VIII	Group 4	0.0122865	0.0146878	0.0347804	0.938245	chromothripsis	wt
50870		9934987065_R06C01	151115_SJ_Northcott	SJMB03-UPN16865026	FFPE		Group 3/4	VIII	Group 4	0.0082354	0.00839132	0.0102523	0.973121	wt	wt
50871		9934987065_R06C02	151115_SJ_Northcott	SJMB03-UPN18076870	FFPE	mbt229	Group 3/4	IV	Group 3	0.0167189	0.0126259	0.961221	0.00943428	wt	wt
50872		9934987066_R02C01	151115_SJ_Northcott	SJMB03-UPN18156964	FFPE		Group 3/4	III	Group 3	0.00712916	0.00736725	0.979838	0.00566589	amplified	wt
50873		9934987066_R03C01	151115_SJ_Northcott	SJMB03-UPN18480570	FFPE		Group 3/4	VII	Group 4	0.0147163	0.00998738	0.0734483	0.901848	wt	wt
50874		9934987066_R04C01	151115_SJ_Northcott	SJMB03-UPN18600500	FFPE		Group 3/4	viii	Group 4	0.0333164	0.0459553	0.420361	0.500367	wt	wt
50875		9934987066_R05C01	151115_SJ_Northcott	SJMB03-UPN18683036	FFPE		Group 3/4	III	Group 3	0.0117765	0.013396	0.937334	0.0374936	wt	wt
50876		9934987066_R06C01	151115_SJ_Northcott	SJMB03-UPN18743071	FFPE		Group 3/4	VIII	Group 4	0.00888226	0.009451	0.00549147	0.976175	wt	wt
50877		9934987074_R01C02	151115_SJ_Northcott	SJMB03-UPN14351656	FFPE	mbt182	Group 3/4	II	Group 3	0.0141879	0.0147678	0.963	0.00804465	wt	wt
50878		9934987074_R06C01	151115_SJ_Northcott	SJMB03-UPN9788262	FFPE		SHH		SHH	0.0292505	0.883299	0.0508655	0.0365849	wt	wt
50879		9934987082_R01C01	151115_SJ_Northcott	SJMB03-UPN13324473	FFPE		WNT		WNT	0.693372	0.0832881	0.124028	0.0993118	wt	wt
50880		9934987082_R01C02	151115_SJ_Northcott	SJMB03-UPN13513935	FFPE		WNT		WNT	0.798304	0.0655301	0.0811419	0.0550236	wt	wt
50881		9934987082_R02C01	151115_SJ_Northcott	SJMB03-UPN13340794	FFPE		Group 3/4	VIII	Group 4	0.0150765	0.0206629	0.0260308	0.93823	wt	wt
50882		9934987082_R02C02	151115_SJ_Northcott	SJMB03-UPN13551172	FFPE		SHH		SHH	0.0275386	0.897226	0.0471615	0.0280739	wt	amplified
50883		9934987082_R03C02	151115_SJ_Northcott	SJMB03-UPN13584081	FFPE		SHH		SHH	0.0598707	0.684798	0.142221	0.11311	wt	wt
50884		9934987082_R04C01	151115_SJ_Northcott	SJMB03-UPN13374503	FFPE		Group 3/4	III	Group 3	0.0156916	0.0156325	0.856869	0.111807	wt	wt
50885		9934987082_R04C02	151115_SJ_Northcott	SJMB03-UPN13735394	FFPE	mbt183	Group 3/4	VII	Group 3	0.0294389	0.0229851	0.902839	0.044737	wt	wt
50886		9934987082_R05C01	151115_SJ_Northcott	SJMB03-UPN13428086	FFPE		Group 3/4	V	Group 3	0.0153791	0.0200132	0.708428	0.256179	wt	wt
50887		9934987082_R06C01	151115_SJ_Northcott	SJMB03-UPN13511479	FFPE	mbt163	Group 3/4	vi	Group 4	0.0112668	0.00948926	0.0363158	0.942928	wt	wt
50888		9934987082_R06C02	151115_SJ_Northcott	SJMB03-UPN13851225	FFPE		SHH		SHH	0.023231	0.900789	0.035703	0.0402768	wt	wt
50889		9934987087_R01C01	151115_SJ_Northcott	SJMB03-UPN13930305	FFPE	mbt184	SHH		SHH	0.0268742	0.914216	0.0329472	0.0259622	wt	wt
50890		9934987087_R02C01	151115_SJ_Northcott	SJMB03-UPN16310722	FFPE	mbt212	Group 3/4	I	Group 4	0.0220559	0.0222669	0.0856237	0.870053	wt	wt
50891		9934987087_R04C02	151115_SJ_Northcott	SJMB03-UPN14153398	FFPE	mbt171	Group 3/4	viii	Group 4	0.0143256	0.0122652	0.020463	0.952946	wt	wt
50892		9934987087_R05C01	151115_SJ_Northcott	SJMB03-UPN3464965	FFPE		SHH		SHH	0.0321227	0.879087	0.055187	0.0336035	wt	wt
50893		9934987087_R05C02	151115_SJ_Northcott	SJMB03-UPN14190497	FFPE	mbt173	SHH		SHH	0.0353775	0.874411	0.0449568	0.0452545	wt	wt
50894		9934987087_R06C01	151115_SJ_Northcott	SJMB03-UPN14044137	FFPE	mbt170	WNT		WNT	0.789332	0.047933	0.105992	0.0567429	wt	wt
50895		9934987087_R06C02	151115_SJ_Northcott	SJMB03-UPN14195527	FFPE	mbt172	Group 3/4	VII	Group 4	0.0121078	0.0118822	0.018861	0.957149	wt	wt
50896		9934987103_R01C01	151115_SJ_Northcott	SJMB03-UPN14197303	FFPE		Group 3/4	VIII	Group 4	0.0115096	0.0103618	0.0101663	0.967962	wt	wt
50897		9934987103_R01C02	151115_SJ_Northcott	SJMB03-UPN14371335	FFPE	mbt180	SHH		SHH	0.0299043	0.911251	0.0369666	0.0218779	wt	wt
50898		9934987103_R02C01	151115_SJ_Northcott	SJMB03-UPN14254255	FFPE	mbt178	WNT		WNT	0.654257	0.10516	0.119739	0.120844	wt	wt
50899		9934987103_R02C02	151115_SJ_Northcott	SJMB03-UPN14442557	FFPE	mbt205	Group 3/4	VII	Group 4	0.0151728	0.0104594	0.0249649	0.949403	wt	wt
50900		9934987103_R03C02	151115_SJ_Northcott	SJMB03-UPN14501495	FFPE	mbt186	SHH		SHH	0.0356544	0.87916	0.0472031	0.0379827	wt	wt
50901		9934987103_R04C01	151115_SJ_Northcott	SJMB03-UPN14270934	FFPE	mbt177	SHH		SHH	0.0501422	0.814194	0.0987059	0.0369575	wt	wt
50902		9934987103_R04C02	151115_SJ_Northcott	SJMB03-UPN14502986	FFPE	mbt187	Group 3/4	VIII	Group 4	0.0144997	0.0138447	0.0248576	0.946798	wt	wt
50903		9934987103_R05C01	151115_SJ_Northcott	SJMB03-UPN14337204	FFPE	mbt226	Group 3/4	VIII	Group 4	0.010381	0.0101434	0.0072929	0.972183	wt	wt
50904		9934987103_R06C01	151115_SJ_Northcott	SJMB03-UPN7853407	FFPE		Group 3/4	III	Group 3	0.0144105	0.0115124	0.955594	0.0184835	wt	wt
50905		9934987103_R06C02	151115_SJ_Northcott	SJMB03-UPN14561469	FFPE		Group 3/4	IV	Group 3	0.00900205	0.00807606	0.973221	0.0097014	wt	wt
50906		9934987105_R01C01	151115_SJ_Northcott	SJMB03-UPN14562464	FFPE		Group 3/4	VII	Group 4	0.017851	0.0184152	0.127703	0.83603	wt	wt
50907		9934987105_R01C02	151115_SJ_Northcott	SJMB03-UPN15008521	FFPE	mbt190	Group 3/4	V	Group 3	0.0186557	0.0139966	0.896942	0.0704058	wt	wt
50908		9934987105_R02C01	151115_SJ_Northcott	SJMB03-UPN14701055	FFPE	mbt198	Group 3/4	VIII	Group 4	0.0109433	0.0112068	0.010368	0.967482	wt	wt
50909		9934987105_R02C02	151115_SJ_Northcott	SJMB03-UPN15049371	FFPE	mbt192	Group 3/4	IV	Group 3	0.0248545	0.0314497	0.862387	0.0813086	amplified	wt
50910		9934987105_R03C01	151115_SJ_Northcott	SJMB03-UPN14746025	FFPE	mbt203	Group 3/4	VIII	Group 4	0.012475	0.0124735	0.0132093	0.961842	wt	wt
50911		9934987105_R03C02	151115_SJ_Northcott	SJMB03-UPN15079487	FFPE		WNT		WNT	0.880016	0.0374486	0.0424079	0.0401275	wt	wt
50912		9934987105_R04C01	151115_SJ_Northcott	SJMB03-UPN14871945	FFPE	mbt189	Group 3/4	VIII	Group 4	0.0108564	0.010471	0.0112232	0.967449	wt	wt
50913		9934987105_R04C02	151115_SJ_Northcott	SJMB03-UPN15082027	FFPE	mbt194	Group 3/4	IV	Group 3	0.0356033	0.0192922	0.923808	0.0212961	amplified	wt
50914		9934987105_R05C01	151115_SJ_Northcott	SJMB03-UPN14922134	FFPE	mbt191	Group 3/4	V	Group 3	0.054213	0.0396275	0.52252	0.383639	wt	wt
50915		9934987105_R05C02	151115_SJ_Northcott	SJMB03-UPN15133680	FFPE	mbt193	SHH		SHH	0.0422518	0.888194	0.0423498	0.0272048	wt	wt
50916		9934987105_R06C01	151115_SJ_Northcott	SJMB03-UPN14980372	FFPE	mbt207	SHH		SHH	0.0491815	0.774547	0.118562	0.0577093	wt	amplified
50917		9934987105_R06C02	151115_SJ_Northcott	SJMB03-UPN15162805	FFPE		SHH		SHH	0.0302703	0.807128	0.121313	0.0412885	wt	wt
50918		9934987115_R01C01	151115_SJ_Northcott	SJMB03-UPN15186583	FFPE	mbt195	SHH		SHH	0.0256034	0.914522	0.0335249	0.02635	wt	wt
50919		9934987115_R01C02	151115_SJ_Northcott	SJMB03-UPN15392931	FFPE	mbt199	Group 3/4	viii	Group 4	0.0147082	0.0145074	0.0504803	0.920304	wt	wt
50920		9934987115_R02C02	151115_SJ_Northcott	SJMB03-UPN15565976	FFPE	mbt208	Group 3/4	VII	Group 4	0.0136548	0.0134725	0.0283137	0.944559	wt	wt
50921		9934987115_R03C01	151115_SJ_Northcott	SJMB03-UPN15223250	FFPE		Group 3/4	VII	Group 3	0.0617777	0.0295576	0.745487	0.163178	wt	wt
50922		9934987115_R03C02	151115_SJ_Northcott	SJMB03-UPN16125307	FFPE		Group 3/4	VIII	Group 4	0.0118515	0.0136968	0.00938341	0.965068	wt	wt
50923		9934987115_R04C01	151115_SJ_Northcott	SJMB03-UPN15246454	FFPE	mbt201	Group 3/4	VIII	Group 4	0.0102613	0.0111577	0.0116406	0.96694	wt	wt
50924		9934987115_R04C02	151115_SJ_Northcott	SJMB03-UPN16209888	FFPE		Group 3/4	VIII	Group 4	0.0105218	0.0106442	0.00655188	0.972282	wt	wt
50925		9934987115_R05C01	151115_SJ_Northcott	SJMB03-UPN15259653	FFPE	mbt200	Group 3/4	VII	Group 4	0.0112653	0.014422	0.132491	0.841822	wt	wt
50926		9934987115_R06C01	151115_SJ_Northcott	SJMB03-UPN15260158	FFPE		SHH		SHH	0.0435938	0.752117	0.156658	0.0476309	wt	amplified
50927		9934987136_R04C02	151115_SJ_Northcott	SJMB03-UPN16310974	FFPE	mbt210	WNT		WNT	0.882136	0.0368879	0.0414271	0.0395487	wt	wt
50928		9934987136_R05C02	151115_SJ_Northcott	SJMB03-UPN16311488	FFPE		Group 3/4	viii	Group 4	0.00982746	0.0109409	0.0152163	0.964015	wt	amplified
50929		9968646108_R03C02	140708_Meth166_diverseB062_FFPE_SampleMethylationProfile_all_noAnno	E98_737	FFPE		SHH		SHH	0.0395037	0.846221	0.0694438	0.044832	wt	wt
50930		9968646108_R04C02	140708_Meth166_diverseB062_FFPE_SampleMethylationProfile_all_noAnno	E87_1594	FFPE		SHH		SHH	0.0612694	0.790121	0.0667066	0.0819034	wt	wt
50931		9968646108_R05C02	140708_Meth166_diverseB062_FFPE_SampleMethylationProfile_all_noAnno	E871_05	FFPE		SHH		SHH	0.0234614	0.90345	0.0357719	0.0373164	wt	wt
50932		9968646108_R06C02	140708_Meth166_diverseB062_FFPE_SampleMethylationProfile_all_noAnno	E371_02	FFPE		SHH		SHH	0.0233647	0.902353	0.0377248	0.036557	wt	wt
50933		9968646112_R02C02	140708_Meth166_diverseB062_FFPE_SampleMethylationProfile_all_noAnno	E158_03	FFPE		SHH		SHH	0.0225292	0.91443	0.0299061	0.0331352	wt	wt
50934		9968646112_R03C01	140708_Meth166_diverseB062_FFPE_SampleMethylationProfile_all_noAnno	E620_06	FFPE		SHH		SHH	0.0556291	0.791827	0.0827493	0.0697944	wt	wt
50935		9968646112_R03C02	140708_Meth166_diverseB062_FFPE_SampleMethylationProfile_all_noAnno	E182_99	FFPE		SHH		SHH	0.0504809	0.782039	0.083342	0.084138	wt	wt
50936		9968646112_R04C01	140708_Meth166_diverseB062_FFPE_SampleMethylationProfile_all_noAnno	E367_94	FFPE		SHH		SHH	0.0227165	0.905452	0.0386789	0.0331523	wt	wt
50937		9968646112_R04C02	140708_Meth166_diverseB062_FFPE_SampleMethylationProfile_all_noAnno	E98_607	FFPE		SHH		SHH	0.0312642	0.907758	0.0318868	0.0290906	wt	wt
50938		9968646112_R05C01	140708_Meth166_diverseB062_FFPE_SampleMethylationProfile_all_noAnno	E326_01	FFPE		SHH		SHH	0.0251924	0.908374	0.0316022	0.0348318	wt	wt
50939		9968646112_R06C01	140708_Meth166_diverseB062_FFPE_SampleMethylationProfile_all_noAnno	E385_00	FFPE		SHH		SHH	0.030792	0.841218	0.0620102	0.06598	wt	wt
50940		9968646112_R06C02	140708_Meth166_diverseB062_FFPE_SampleMethylationProfile_all_noAnno	E578_90	FFPE		SHH		SHH	0.0459928	0.849583	0.0582885	0.0461358	wt	wt
50941		9968646113_R01C01	140708_Meth166_diverseB062_FFPE_SampleMethylationProfile_all_noAnno	E998_90	FFPE		Group 3/4	VIII	Group 4	0.0190224	0.0165907	0.0173345	0.947052	wt	amplified
50942		9968646113_R02C01	140708_Meth166_diverseB062_FFPE_SampleMethylationProfile_all_noAnno	E515_75	FFPE		SHH		SHH	0.0480664	0.801583	0.060556	0.0897947	wt	wt
50943		9968646113_R03C01	140708_Meth166_diverseB062_FFPE_SampleMethylationProfile_all_noAnno	E369_89	FFPE		SHH		SHH	0.0542197	0.818793	0.0658876	0.0611002	wt	wt
50944		9968646113_R04C01	140708_Meth166_diverseB062_FFPE_SampleMethylationProfile_all_noAnno	E613_90	FFPE		Group 3/4	vii	Group 3	0.115138	0.0412971	0.733866	0.109699	wt	wt
50945		9968646113_R05C01	140708_Meth166_diverseB062_FFPE_SampleMethylationProfile_all_noAnno	E1036_88	FFPE		SHH		SHH	0.0253173	0.923668	0.0278085	0.0232057	wt	wt
50946		9968646139_R06C01	140708_Meth167_Brabetz_Jones_Kratochwil_Capper_frfr_SampleMethylationProfile_all_noAnno	MB127	Frozen		SHH		SHH	0.0235213	0.910983	0.0348357	0.0306597	wt	wt
50947		9968646163_R05C02	140711_Meth171_Kratochwil_Capper_Jones_FFPE_SampleMethylationProfile_all_noAnno	P036_69190_ref	FFPE		Group 3/4	II	Group 3	0.0508683	0.0485262	0.854181	0.0464248	amplified	wt
50948		9968646167_R02C01	140711_Meth171_Kratochwil_Capper_Jones_FFPE_SampleMethylationProfile_all_noAnno	P036_69656_diag	FFPE		SHH		SHH	0.0764039	0.611828	0.149589	0.162179	wt	wt
50949		9968646167_R05C01	140711_Meth171_Kratochwil_Capper_Jones_FFPE_SampleMethylationProfile_all_noAnno	P036_69662_diag	FFPE		WNT		WNT	0.768823	0.098965	0.0771696	0.055042	wt	wt
50950		9969477017_R01C02	140725_Meth173_Capper_Jones_FFPE_SampleMethylationProfile_all_noAnno	P036_69804_diag	FFPE		Group 3/4	IV	Group 3	0.064055	0.0364232	0.855102	0.0444202	wt	wt
50951		9969477044_R05C02	140725_Meth174_Capper_Jones_Johann_SampleMethylationProfile_all_noAnno	RCMB31_Pr	Frozen		WNT		WNT	0.839147	0.0315626	0.0910904	0.0381996	wt	wt
50952		9969477061_R04C01	140804_Meth175_Capper_Jones_FFPE_SampleMethylationProfile_all_noAnno	P036_69988_ref	FFPE		Group 3/4	VI	Group 4	0.0212866	0.0196053	0.0443578	0.91475	wt	wt
50953		9969477099_R03C02	140822_Meth179_Kratochwill_Capper_Jones_frfr_SampleMethylationProfile_all_noAnno	ICGC_MB301	Frozen		WNT		WNT	0.756446	0.0419388	0.119714	0.0819017	wt	wt
50954		9980102013_R05C02	141114_Meth196_Capper_Jones_SampleMethylationProfile_all_noAnno	P036_71970_diag	FFPE		SHH		SHH	0.0303897	0.880298	0.0457301	0.0435822	wt	wt
